# Supplementary material for: Long-term isolation and introgression shape the genomic distinctiveness of Rice’s Whale
Source: bioRxiv. 2026 Jun 19:2026.06.15.732430. Preprint. [Version 1] doi: 10.64898/2026.06.15.732430 (PMC13308004; doi:10.64898/2026.06.15.732430)
Supplement: Supplement 6 [file media-6.xlsx]

## Sheet: relatedness_header
Indv1	Indv2	nSites	J9 K=0	J8 K=1	J7 J=2	J6	J5	J4	J3	J2	J1	rab	Fa	Fb	theta	inbred_relatedness_1_2	inbred_relatedness_2_1	fraternity	identity	zygosity	2of3_IDB	FDiff	loglh	nIter	bestoptimll	coverage	2dsfs	R0	R1	KING	2dsfs_loglike	2dsfsf_niter
Bricei003	Bricei008	448799	0	0.643059	0.169543	0.003545	0.044839	0	0.139014	1e-06	0	0.628962	0.139015	0.048385	0.337462	0.069507	0.02242	0.169544	0	0.169544	0.676698	-0.001772	-455270	74	-1	0.916931	6.539030e-01,4.769173e-02,2.629239e-04,5.702553e-02,1.154236e-01,3.482405e-02,2.896620e-05,4.271400e-02,4.812622e-02	0.002529	0.632295	0.277994	-554510	5
Bricei007	Bricei011	364065	0.007789	0.944142	0.048033	0	0	3.5e-05	0	0	0	0.520104	3.5e-05	0	0.260052	0	0	0.048033	0	0.048033	0.520122	1.8e-05	-445904	94	-1	0.743813	5.144686e-01,1.668548e-01,9.888344e-05,3.608971e-02,1.782594e-01,2.328156e-02,2.197410e-05,1.986733e-02,6.105778e-02	0.000678	0.724001	0.29541	-511602	5
Bricei004	Bricei011	397111	0.007669	0.955956	0.036375	0	0	0	0	0	0	0.514353	0	0	0.257176	0	0	0.036375	0	0.036375	0.514353	0	-517473	150	-1	0.811328	4.789744e-01,1.360879e-01,8.561838e-05,7.266230e-02,1.984080e-01,2.524231e-02,5.540013e-05,2.957611e-02,5.890796e-02	0.000711	0.752373	0.300016	-595900	5
Bricei005	Bricei035	459820	0.025351	0.930376	1e-06	0	0	0	0.044271	1e-06	0	0.498393	0.044272	1e-06	0.25473	0.022136	0	1e-06	0	2e-06	0.509461	0	-493656	126	-1	0.939447	6.057762e-01,9.330608e-02,6.524292e-06,6.707625e-02,1.131051e-01,1.358358e-02,6.741769e-05,6.117176e-02,4.590709e-02	0.000654	0.480865	0.244842	-608883	5
Bricei016	Bricei022	460885	0.0061	0.993897	0	0	0	0	3e-06	0	0	0.496951	3e-06	0	0.248476	1e-06	0	0	0	0	0.496952	0	-519737	190	-1	0.941623	5.581523e-01,1.044881e-01,2.169739e-05,6.472330e-02,1.258101e-01,4.892761e-02,1.952765e-05,3.296050e-02,6.489688e-02	0.000328	0.500955	0.250095	-662528	5
Bricei004	Bricei007	334249	0.33674	0.405555	0.257704	0	1e-06	0	0	0	0	0.460482	0	1e-06	0.230241	0	1e-06	0.257704	0	0.257704	0.460482	0	-382494	70	-1	0.682896	5.554811e-01,5.198520e-02,3.661941e-03,1.149801e-01,1.629594e-01,2.177718e-02,6.940933e-03,2.584600e-02,5.636816e-02	0.065065	0.723648	0.26226	-474503	5
Bricei016	Bricei037	458327	0.139897	0.857217	0	0	1e-06	0	0.002886	0	0	0.430773	0.002886	1e-06	0.215748	0.001443	1e-06	0	0	0	0.431495	0	-525930	158	-1	0.936397	5.575823e-01,1.055295e-01,7.636469e-05,9.214600e-02,1.006094e-01,4.634028e-02,4.363697e-05,3.849435e-02,5.917827e-02	0.001193	0.355976	0.207491	-664567	5
Bricei024	Bricei034	452957	0.339306	0.400114	0.196132	0	0	0.064448	0	0	0	0.396189	0.064448	0	0.198095	0	0	0.196132	0	0.196132	0.428413	0.032224	-517587	74	-1	0.925426	5.609672e-01,1.221750e-01,6.894694e-03,6.100358e-02,1.398610e-01,1.642319e-02,9.025139e-03,2.635129e-02,5.729904e-02	0.113826	0.578242	0.213618	-648104	5
Bricei011	Bricei037	465253	0.219568	0.78042	0	0	1.2e-05	0	0	0	0	0.390219	0	1.2e-05	0.195111	0	6e-06	0	0	0	0.390222	0	-621759	90	-1	0.950547	4.663248e-01,9.047336e-02,9.027346e-05,1.780558e-01,1.382603e-01,4.397607e-02,3.438989e-05,2.120352e-02,6.158155e-02	0.000902	0.414159	0.226162	-719233	5
Bricei021	Bricei033	475122	0.270395	0.72959	1.2e-05	0	1e-06	0	0	0	2e-06	0.364809	2e-06	3e-06	0.182406	2e-06	2e-06	1.2e-05	2e-06	1.4e-05	0.36481	0	-531604	126	-1	0.97071	5.438919e-01,1.121270e-01,1.052361e-05,1.123585e-01,1.176477e-01,1.404481e-02,3.788501e-05,2.826642e-02,7.161529e-02	0.000411	0.440884	0.234122	-676574	5
Bricei024	Bricei033	454804	0.281222	0.717345	0	0	0	0	0.001431	1e-06	0	0.359747	0.001433	2e-06	0.180052	0.000716	0	1e-06	0	2e-06	0.360106	0	-507106	154	-1	0.929199	5.597136e-01,1.302407e-01,4.397499e-05,9.568078e-02,1.010743e-01,2.053632e-02,8.135373e-05,2.733485e-02,6.529406e-02	0.00124	0.368995	0.211841	-638573	5
Bricei021	Bricei040	470650	0.42735	0.489664	0.082986	0	0	0	0	0	0	0.327818	0	0	0.163909	0	0	0.082986	0	0.082986	0.327818	0	-552136	190	-1	0.961574	5.275576e-01,1.262021e-01,3.973229e-03,9.047488e-02,1.259683e-01,2.588548e-02,4.385424e-03,1.985977e-02,7.569319e-02	0.066355	0.465204	0.212402	-701509	5
Bricei001	Bricei039	467906	0.331064	0.469787	0.000204	0.05854	0.030135	0.037524	0.04422	0	0.028526	0.31939	0.110271	0.117202	0.183253	0.050637	0.043594	0.000204	0.028526	0.02873	0.386011	-0.010508	-377313	4843	-1	0.955968	6.897518e-01,6.589144e-02,6.293999e-03,7.626532e-02,4.470556e-02,1.754626e-02,8.187542e-03,1.976465e-02,7.159344e-02	0.323932	0.230501	0.058549	-551711	5
Bricei005	Bricei043	465305	0.132344	0.625114	3e-06	0.197641	2e-06	0.044869	2.7e-05	0	0	0.312582	0.044896	0.197643	0.156295	1.4e-05	1e-06	3e-06	0	3e-06	0.433844	-0.076386	-454719	506	-1	0.950654	6.405433e-01,4.968354e-02,7.777694e-03,1.120383e-01,6.206682e-02,2.051343e-02,1.469359e-02,3.274626e-02,5.993703e-02	0.36205	0.261386	0.050497	-610666	5
Bricei031	Bricei043	484351	0.38659	0.293681	0.090988	0.13864	0.015152	0	0.070457	0	0.004492	0.306527	0.074948	0.158284	0.16621	0.03972	0.012068	0.090988	0.004492	0.09548	0.39725	-0.06932	-470885	98	-1	0.989566	6.613757e-01,5.689469e-02,5.999781e-03,9.086799e-02,5.860006e-02,2.675539e-02,1.479299e-02,2.968921e-02,5.502415e-02	0.354825	0.260445	0.052938	-617355	5
Bricei001	Bricei007	360100	0.481093	0.375518	4.6e-05	0	0	0	0.143343	0	0	0.295313	0.143343	0	0.165574	0.071672	0	4.6e-05	0	4.6e-05	0.331148	0	-350381	814	-1	0.735712	6.195668e-01,1.423771e-01,5.831713e-05,6.408220e-02,6.143016e-02,1.198556e-02,3.610108e-05,3.206054e-02,6.840322e-02	0.001537	0.245132	0.164025	-457085	5
Bricei001	Bricei015	429142	0.528892	0.217507	0.0633	0	0.074226	0.068783	0.047292	0	0	0.263192	0.116075	0.074226	0.146786	0.023646	0.037113	0.0633	0	0.0633	0.327963	0.034391	-387755	150	-1	0.87677	6.583229e-01,9.882044e-02,8.120855e-03,5.871017e-02,5.392621e-02,2.247042e-02,6.699414e-03,2.417382e-02,6.875580e-02	0.274825	0.246244	0.077832	-540645	5
Bricei003	Bricei042	435677	0.354737	0.513902	1e-06	0	0	0.13135	9e-06	0	0	0.25696	0.13136	0	0.128481	5e-06	0	1e-06	0	1e-06	0.322637	0.065675	-527951	62	-1	0.890121	5.550924e-01,1.425850e-01,4.305942e-03,9.017001e-02,9.748736e-02,1.867668e-02,1.585578e-02,3.584307e-02,3.998375e-02	0.206814	0.317098	0.118536	-636050	5
Bricei015	Bricei022	435236	0.480453	0.399937	0.045469	0	0	0.074141	0	0	0	0.245438	0.074141	0	0.122719	0	0	0.045469	0	0.045469	0.282508	0.037071	-485484	78	-1	0.88922	5.588784e-01,1.506401e-01,1.206702e-02,5.580650e-02,9.243261e-02,3.028472e-02,6.614802e-03,2.139529e-02,7.188054e-02	0.202113	0.333923	0.124311	-633432	5
Bricei022	Bricei023	465221	0.633597	0.262382	0.10402	0	0	0	0	1e-06	0	0.235211	1e-06	1e-06	0.117606	0	0	0.104021	0	0.104021	0.235212	0	-589510	106	-1	0.950482	4.763929e-01,1.322834e-01,8.131619e-03,1.176624e-01,1.338525e-01,1.782594e-02,5.835936e-03,3.583458e-02,7.218075e-02	0.10435	0.421485	0.185394	-740520	5
Bricei002	Bricei016	431266	0.565601	0.3843	0	0	0.050098	0	0	0	0	0.229724	0	0.050098	0.121124	0	0.025049	0	0	0	0.242248	0	-458806	130	-1	0.881109	5.795727e-01,1.297204e-01,4.609684e-03,8.365603e-02,7.737220e-02,3.693080e-02,3.763339e-03,2.849981e-02,5.587503e-02	0.108217	0.269421	0.139836	-611036	5
Bricei043	Bricei044	484069	0.38877	0.354487	0.042243	0.052217	0	0.159216	4.3e-05	0.003024	0	0.219519	0.162283	0.055241	0.109765	2.2e-05	0	0.045266	0	0.045267	0.32827	0.0535	-477354	62	-1	0.98899	6.452778e-01,1.073896e-01,1.387199e-02,6.407351e-02,5.890276e-02,2.274263e-02,1.272959e-02,1.989179e-02,5.512024e-02	0.451619	0.244715	0.017172	-631117	5
Bricei033	Bricei034	479933	0.724941	0.17618	0.098878	0	0	0	0	0	0	0.186968	0	0	0.093484	0	0	0.098878	0	0.098878	0.186968	0	-577834	142	-1	0.98054	5.062832e-01,1.413864e-01,5.525771e-03,1.183957e-01,1.175206e-01,2.467844e-02,5.788308e-03,2.938744e-02,5.103421e-02	0.096273	0.361422	0.172881	-734702	5
Bricei023	Bricei037	462379	0.69122	0.245432	0.063288	5.9e-05	0	0	0	0	1e-06	0.186005	1e-06	6e-05	0.093003	1e-06	1e-06	0.063288	1e-06	0.063289	0.186034	-2.9e-05	-589704	70	-1	0.944676	4.839861e-01,1.055433e-01,9.714974e-03,1.460317e-01,1.216902e-01,3.474206e-02,1.317101e-02,2.319958e-02,6.192106e-02	0.188068	0.366093	0.13731	-741735	5
Bricei002	Bricei022	435463	0.822555	0.000187	0.177258	0	0	0	0	0	0	0.177351	0	0	0.088676	0	0	0.177258	0	0.177258	0.177351	0	-490451	142	-1	0.889684	5.405281e-01,1.475625e-01,1.894765e-02,7.408437e-02,1.044176e-01,2.655564e-02,4.514735e-03,1.680969e-02,6.657971e-02	0.224698	0.361965	0.121332	-648221	5
Bricei016	Bricei023	455564	0.782901	0.045546	0.149461	0	0	0.022092	0	0	0	0.172234	0.022092	0	0.086117	0	0	0.149461	0	0.149461	0.18328	0.011046	-563335	118	-1	0.930752	5.052353e-01,1.525296e-01,4.355041e-03,7.876391e-02,1.246938e-01,3.627372e-02,1.539850e-02,2.502612e-02,5.772405e-02	0.158416	0.399216	0.157177	-709173	5
Bricei005	Bricei044	465757	0.635134	0.204943	0	0.068818	0	0	0.091104	1e-06	0	0.1708	0.091105	0.068819	0.096788	0.045552	0	1e-06	0	1e-06	0.227986	-0.034409	-485996	66	-1	0.951577	5.982626e-01,9.080271e-02,8.236054e-03,1.114036e-01,6.421804e-02,1.972058e-02,1.238629e-02,3.071559e-02,6.425454e-02	0.32113	0.235003	0.060285	-652374	5
Bricei039	Bricei043	481156	0.713503	0.000432	0.030683	0.07126	0.038698	1e-06	0.056255	0.021412	0.067756	0.16987	0.145424	0.199126	0.130683	0.095884	0.087105	0.052095	0.067756	0.119851	0.250651	-0.03563	-421982	154	-1	0.983038	6.824128e-01,7.758191e-02,1.191298e-02,7.056547e-02,4.099086e-02,2.048192e-02,1.413887e-02,2.641555e-02,5.549967e-02	0.635552	0.185398	-0.040115	-589998	5
Bricei031	Bricei044	485234	0.690967	0.123461	0.055055	0.057995	0	0.001335	0.068458	0.002728	0	0.16813	0.072521	0.060723	0.092622	0.034229	0	0.057783	0	0.057784	0.217637	-0.02833	-504350	98	-1	0.99137	6.177597e-01,9.817325e-02,8.257871e-03,8.729603e-02,6.074801e-02,2.836363e-02,1.719789e-02,2.718276e-02,5.502088e-02	0.419039	0.227972	0.027134	-667938	5
Bricei035	Bricei044	477556	0.736261	0.178691	0.028646	2e-06	0.0564	0	0	0	0	0.160292	0	0.056402	0.087196	0	0.0282	0.028646	0	0.028646	0.174393	-1e-06	-541130	102	-1	0.975683	5.745295e-01,8.889010e-02,8.577005e-03,1.418054e-01,8.175167e-02,4.518004e-02,6.204508e-03,1.535946e-02,3.770238e-02	0.18081	0.267148	0.114766	-675866	5
Bricei016	Bricei042	431235	0.697127	0.27848	4e-06	0	0	0	0.024389	0	0	0.157536	0.02439	0	0.081817	0.012195	0	4e-06	0	4e-06	0.163633	0	-512468	94	-1	0.881046	5.401556e-01,1.178082e-01,2.808214e-03,1.156237e-01,9.954897e-02,2.523218e-02,7.040245e-03,5.760432e-02,3.417858e-02	0.098931	0.305256	0.154942	-641589	5
Bricei033	Bricei040	476900	0.846459	0.001612	0.151929	0	0	0	0	0	0	0.152735	0	0	0.076367	0	0	0.151929	0	0.151929	0.152735	0	-580979	250	-1	0.974343	4.992367e-01,1.437303e-01,1.116796e-02,1.140868e-01,1.168610e-01,2.871881e-02,5.791571e-03,1.447473e-02,6.593206e-02	0.145126	0.367522	0.155109	-737632	5
Bricei005	Bricei031	466183	0.684205	0.20312	0	0.006907	0.062615	0.042499	0.000651	0	2e-06	0.149012	0.043152	0.069524	0.082415	0.000327	0.031309	0	2e-06	2e-06	0.189532	0.017796	-489255	58	-1	0.952447	6.018473e-01,8.558227e-02,1.030711e-02,1.082322e-01,5.745812e-02,2.929751e-02,1.355047e-02,3.355335e-02,6.017165e-02	0.415217	0.204825	0.02622	-658553	5
Bricei002	Bricei042	407860	0.742201	0.238682	0.019117	0	0	0	0	0	0	0.138458	0	0	0.069229	0	0	0.019117	0	0.019117	0.138458	0	-454438	86	-1	0.833289	5.642500e-01,1.345167e-01,6.377188e-03,9.344383e-02,9.164419e-02,2.088462e-02,4.543226e-03,4.925465e-02,3.508557e-02	0.119161	0.296564	0.145004	-585944	5
Bricei004	Bricei037	396289	0.861397	4.9e-05	0.13211	0.006444	0	0	0	0	0	0.132135	0	0.006444	0.066068	0	0	0.13211	0	0.13211	0.135357	-0.003222	-508916	122	-1	0.809649	4.753248e-01,1.211061e-01,1.785566e-02,1.606530e-01,1.103437e-01,2.583216e-02,9.407276e-03,1.558459e-02,6.389277e-02	0.247073	0.314873	0.102632	-632864	5
Bricei034	Bricei042	444480	0.870103	0.000275	0.129622	0	0	0	0	0	0	0.129759	0	0	0.06488	0	0	0.129622	0	0.129622	0.129759	0	-553532	174	-1	0.908107	5.021508e-01,1.201021e-01,6.904698e-03,1.476242e-01,1.187185e-01,2.311465e-02,7.512149e-03,4.086348e-02,3.300936e-02	0.121437	0.342997	0.157931	-683297	5
Bricei015	Bricei039	438493	0.773051	0	0	0.05854	0.078284	0	0.090124	0	0	0.126307	0.090124	0.136824	0.084205	0.045062	0.039142	0	0	0	0.197679	-0.02927	-398788	66	-1	0.895875	6.426602e-01,7.093842e-02,6.079915e-03,1.216485e-01,3.505643e-02,2.326605e-02,1.021681e-02,2.287608e-02,6.725763e-02	0.464871	0.137462	0.007975	-560786	5
Bricei011	Bricei023	462400	0.80722	0.142739	0.05004	0	0	0	0	0	1e-06	0.12141	1e-06	1e-06	0.060705	1e-06	1e-06	0.05004	1e-06	0.05004	0.12141	0	-659723	114	-1	0.944718	4.010575e-01,1.420978e-01,1.293036e-02,1.919853e-01,1.358283e-01,3.318772e-02,6.611159e-03,2.442690e-02,5.187500e-02	0.143869	0.33029	0.145843	-776043	5
Bricei007	Bricei037	362753	0.882771	2e-06	0.116956	0.000271	0	0	0	0	0	0.116957	0	0.000271	0.058478	0	0	0.116956	0	0.116956	0.117092	-0.000135	-434654	106	-1	0.741132	5.206518e-01,1.379947e-01,2.106943e-02,1.184773e-01,9.324802e-02,2.701011e-02,5.270804e-03,1.646575e-02,5.981205e-02	0.282475	0.285784	0.083396	-554892	5
Bricei001	Bricei024	443107	0.661771	0.223715	1.1e-05	1e-06	0	0.114489	1.2e-05	1e-06	1e-06	0.111878	0.114502	2e-06	0.055941	6e-06	1e-06	1.2e-05	1e-06	1.3e-05	0.169127	0.057244	-438098	50	-1	0.905301	6.211434e-01,1.304470e-01,1.290885e-02,6.324432e-02,5.342728e-02,1.936101e-02,7.641495e-03,3.237593e-02,5.945065e-02	0.384641	0.200871	0.034991	-594306	5
Bricei034	Bricei040	475695	0.893031	0.000777	0.106192	0	0	0	0	0	0	0.106581	0	0	0.05329	0	0	0.106192	0	0.106192	0.106581	0	-605925	242	-1	0.971881	4.726684e-01,1.502812e-01,9.310588e-03,1.442079e-01,1.069467e-01,3.567412e-02,3.258390e-03,1.712021e-02,6.053248e-02	0.117526	0.297196	0.145781	-750584	5
Bricei031	Bricei035	477730	0.735555	0.189674	6.1e-05	0	0	0.074711	0	0	0	0.094898	0.074711	0	0.047449	0	0	6.1e-05	0	6.1e-05	0.132253	0.037355	-544892	498	-1	0.976039	5.702824e-01,1.474201e-01,7.173508e-03,8.629351e-02,7.333640e-02,1.627488e-02,1.608231e-02,4.725891e-02,3.587801e-02	0.317111	0.228816	0.060427	-686990	5
Bricei031	Bricei039	481971	0.777733	0	0.018962	0.108311	4e-06	0	0.091828	0.002994	0.000167	0.088003	0.09499	0.111477	0.055564	0.046081	0.000169	0.021956	0.000167	0.022123	0.168111	-0.054156	-447824	518	-1	0.984703	6.487942e-01,6.512425e-02,1.017696e-02,1.068965e-01,4.183239e-02,2.763029e-02,1.615242e-02,2.518824e-02,5.820475e-02	0.629402	0.166551	-0.035093	-627095	5
Bricei001	Bricei021	462764	0.788995	0.000102	0.086407	0	0	0.124495	0	0	0	0.086458	0.124495	0	0.043229	0	0	0.086407	0	0.086407	0.148706	0.062248	-457682	82	-1	0.945462	5.932419e-01,1.580655e-01,1.293100e-02,5.568929e-02,6.546101e-02,1.575101e-02,9.274706e-03,1.912638e-02,7.045924e-02	0.33922	0.241698	0.055459	-633177	5
Bricei015	Bricei021	434040	0.887716	0.000447	0.065886	0	0	0.023715	0.022235	0	0	0.082786	0.045951	0	0.044173	0.011118	0	0.065886	0	0.065886	0.100203	0.011858	-467821	226	-1	0.886777	5.638536e-01,1.458852e-01,1.190443e-02,8.731453e-02,7.008801e-02,2.105106e-02,8.561423e-03,2.439637e-02,6.694544e-02	0.292002	0.23432	0.069615	-629121	5
Bricei015	Bricei023	430620	0.860783	0.00019	0.078467	0	0	0.06056	0	0	0	0.078562	0.06056	0	0.039281	0	0	0.078467	0	0.078467	0.108842	0.03028	-501257	138	-1	0.879789	5.129813e-01,1.955042e-01,1.197576e-02,7.604849e-02,8.268079e-02,2.030328e-02,1.294180e-02,2.154800e-02,6.601644e-02	0.301371	0.244385	0.068605	-651976	5
Bricei002	Bricei043	440743	0.831411	1e-06	0	0.067188	0.1014	0	0	0	0	0.076051	0	0.168588	0.0507	0	0.0507	0	0	0	0.134994	-0.033594	-432696	46	-1	0.900472	6.161822e-01,7.839943e-02,1.152599e-02,1.420011e-01,4.391675e-02,1.970309e-02,9.915075e-03,2.259367e-02,5.576266e-02	0.488221	0.154561	0.002952	-587757	5
Bricei002	Bricei037	433005	0.926827	2.6e-05	0.073147	0	0	0	0	0	0	0.07316	0	0	0.03658	0	0	0.073147	0	0.073147	0.07316	0	-490771	82	-1	0.884662	5.416589e-01,1.441438e-01,2.126996e-02,9.983949e-02,8.123463e-02,2.369488e-02,6.459510e-03,2.111754e-02,6.058129e-02	0.34135	0.256645	0.057119	-649399	5
Bricei022	Bricei037	468765	0.857688	0.142122	0.000151	1e-06	3.7e-05	0	0	0	0	0.07124	0	3.8e-05	0.035625	0	1.9e-05	0.000151	0	0.000151	0.07125	-1e-06	-592499	202	-1	0.957723	4.805884e-01,1.284972e-01,9.055710e-03,1.437799e-01,9.460177e-02,2.960332e-02,1.919299e-02,2.720126e-02,6.747944e-02	0.298606	0.264746	0.07352	-759579	5
Bricei015	Bricei044	440919	0.860644	0.00136	0.035935	0.060449	0	0	0.040931	0.00068	1e-06	0.067315	0.041612	0.06113	0.038774	0.020467	1e-06	0.036616	1e-06	0.036617	0.108452	-0.030224	-453857	142	-1	0.900831	6.066851e-01,1.026946e-01,1.109954e-02,1.008394e-01,5.509629e-02,2.344648e-02,1.627510e-02,2.636085e-02,5.750263e-02	0.496851	0.196271	0.000955	-614208	5
Bricei002	Bricei039	439268	0.880215	0	0	0.032821	0.086963	0	0	0	0	0.065222	1e-06	0.119785	0.043482	0	0.043482	0	0	1e-06	0.103374	-0.016411	-400925	90	-1	0.897458	6.283636e-01,7.056968e-02,7.601282e-03,1.383483e-01,4.284173e-02,2.404227e-02,8.250089e-03,1.670734e-02,6.327572e-02	0.369998	0.161351	0.033216	-569724	5
Bricei039	Bricei044	481789	0.821943	0.00137	0	0.054954	0	0.04011	0.081622	0	1e-06	0.061902	0.121733	0.054955	0.041154	0.040812	1e-06	0	1e-06	1e-06	0.12984	-0.007422	-449055	110	-1	0.984332	6.348858e-01,1.250713e-01,1.102765e-02,7.491661e-02,4.054680e-02,1.756578e-02,1.192016e-02,2.080786e-02,6.325798e-02	0.565959	0.155168	-0.016744	-626928	5
Bricei005	Bricei008	447757	0.88827	7.5e-05	0.059676	0	0	0.019593	0	0.032384	1e-06	0.059715	0.051979	0.032386	0.029858	1e-06	1e-06	0.09206	1e-06	0.092062	0.101896	0.009797	-495664	74	-1	0.914802	5.662268e-01,1.205185e-01,1.118017e-02,1.101379e-01,6.966949e-02,1.552628e-02,2.911177e-02,2.077689e-02,5.685227e-02	0.57833	0.226751	-0.026863	-656856	5
Bricei022	Bricei042	441095	0.88158	0.118412	8e-06	0	0	0	0	0	0	0.059214	0	0	0.029607	0	0	8e-06	0	8e-06	0.059214	0	-548554	422	-1	0.901191	4.950430e-01,1.180086e-01,4.586314e-03,1.557034e-01,9.473016e-02,1.723212e-02,8.426756e-03,6.511976e-02,4.114987e-02	0.13737	0.256668	0.125941	-686862	5
Bricei011	Bricei035	468191	0.941104	2.6e-05	0.05887	0	0	0	0	0	0	0.058883	0	0	0.029442	0	0	0.05887	0	0.05887	0.058883	0	-651618	78	-1	0.95655	4.357944e-01,1.115677e-01,9.568744e-03,2.225694e-01,1.175354e-01,2.035494e-02,1.573717e-02,3.788198e-02,2.899031e-02	0.215305	0.281401	0.10666	-753060	5
Bricei008	Bricei039	456518	0.892801	0	0	0.01474	0.077747	0	0	0.014706	7e-06	0.058317	0.014713	0.107199	0.03888	7e-06	0.03888	0.014706	7e-06	0.014713	0.09983	-0.00737	-449322	118	-1	0.932701	6.165343e-01,7.617662e-02,1.370592e-02,1.457927e-01,4.548999e-02,1.892149e-02,8.575785e-03,1.239382e-02,6.240937e-02	0.489816	0.165078	0.002691	-601619	5
Bricei003	Bricei024	444818	0.808283	1e-06	0.057777	0	0	0.115147	0	0.018791	0	0.057778	0.133939	0.018791	0.028889	0	0	0.076569	0	0.076569	0.134143	0.057574	-534315	70	-1	0.908797	5.622682e-01,1.219555e-01,1.924607e-02,9.598982e-02,7.274211e-02,3.719499e-02,3.328328e-02,2.129860e-02,3.602147e-02	0.722131	0.221122	-0.076594	-671392	5
Bricei007	Bricei039	368096	0.786649	0.099008	0.000666	0.113675	1e-06	0	0	0	0	0.050171	0	0.113676	0.025085	0	0	0.000666	0	0.000666	0.107009	-0.056838	-361988	106	-1	0.752048	6.074855e-01,6.245653e-02,9.128054e-03,1.571356e-01,5.230972e-02,2.986993e-02,6.669456e-03,1.708250e-02,5.786262e-02	0.301999	0.185271	0.05581	-492037	5
Bricei003	Bricei034	468898	0.848643	0.001868	0.020359	0	0	0.099961	0.029169	0	0	0.04317	0.12913	0	0.025231	0.014585	0	0.020359	0	0.020359	0.100443	0.04998	-590339	326	-1	0.957994	5.204245e-01,1.697832e-01,1.209431e-02,9.418040e-02,7.914941e-02,3.339319e-02,1.998942e-02,3.547467e-02,3.551092e-02	0.405357	0.216898	0.030505	-725068	5
Bricei002	Bricei023	431120	0.961508	5e-05	0.038442	0	0	0	0	0	0	0.038466	0	0	0.019233	0	0	0.038442	0	0.038442	0.038467	0	-503900	70	-1	0.880811	5.069354e-01,1.865142e-01,1.393116e-02,8.967805e-02,9.081694e-02,2.378224e-02,5.172574e-03,2.427862e-02,5.889080e-02	0.210354	0.264497	0.103995	-657227	5
Bricei037	Bricei042	438493	0.94902	6e-06	0	0	0	0	0.050974	0	0	0.038234	0.050974	0	0.025489	0.025487	0	0	0	0	0.050977	0	-544786	90	-1	0.895875	4.963454e-01,1.368847e-01,8.775511e-03,1.554346e-01,7.788494e-02,1.799117e-02,6.371823e-03,6.433854e-02,3.597321e-02	0.194483	0.199809	0.089722	-679766	5
Bricei021	Bricei031	476414	0.894514	0.000149	0.037863	0.067474	0	0	0	0	0	0.037938	0	0.067474	0.018969	0	0	0.037863	0	0.037863	0.071675	-0.033737	-523843	110	-1	0.97335	5.571520e-01,8.377588e-02,1.498906e-02,1.509506e-01,6.612946e-02,2.709198e-02,1.631984e-02,2.657772e-02,5.701344e-02	0.473449	0.206845	0.008348	-708079	5
Bricei001	Bricei033	468855	0.828398	0.056539	0.008564	0	0	0.106499	0	0	0	0.036834	0.106499	0	0.018417	0	0	0.008564	0	0.008564	0.090083	0.053249	-470952	166	-1	0.957907	5.814719e-01,1.757345e-01,5.074063e-03,6.518433e-02,5.833573e-02,1.472310e-02,8.066460e-03,2.563906e-02,6.577087e-02	0.225257	0.198137	0.080549	-640135	5
Bricei008	Bricei040	453124	0.943962	0.000831	0.036081	0	0	0.019126	0	0	1e-06	0.036497	0.019126	1e-06	0.018249	1e-06	1e-06	0.036081	1e-06	0.036082	0.04606	0.009563	-553392	214	-1	0.925767	5.030830e-01,1.859844e-01,1.841439e-02,1.058518e-01,7.665010e-02,2.666820e-02,9.582366e-03,1.415727e-02,5.960841e-02	0.365254	0.212528	0.042507	-696074	5
Bricei008	Bricei042	423587	0.95443	7e-05	0	0	0	0	0.045499	1e-06	0	0.034159	0.045501	1e-06	0.022767	0.02275	0	1e-06	0	1e-06	0.045535	0	-502289	118	-1	0.865421	5.280969e-01,1.683361e-01,8.940312e-03,1.229169e-01,6.909797e-02,1.885091e-02,7.441210e-03,4.097623e-02,3.534339e-02	0.237077	0.188041	0.074263	-627746	5
Bricei003	Bricei040	465989	0.818645	0.055491	7.9e-05	0	0	0.119397	0.006387	0	1e-06	0.032615	0.125785	1e-06	0.017106	0.003194	1e-06	7.9e-05	1e-06	7.9e-05	0.09391	0.059699	-592179	122	-1	0.952051	5.039776e-01,1.834850e-01,1.525787e-02,9.629841e-02,6.595005e-02,4.424568e-02,2.182026e-02,2.318080e-02,4.578434e-02	0.562215	0.171616	-0.017128	-733851	5
Bricei001	Bricei044	470116	0.834821	1.5e-05	0	0.057049	0	0.064969	0.043137	7e-06	3e-06	0.032364	0.108116	0.057058	0.021575	0.021572	3e-06	7e-06	3e-06	1e-05	0.104163	0.00396	-442015	58	-1	0.960483	6.279642e-01,1.225144e-01,1.181623e-02,8.127569e-02,4.043896e-02,1.664696e-02,1.531111e-02,2.135430e-02,6.267815e-02	0.670822	0.150376	-0.042817	-622184	5
Bricei016	Bricei024	440071	0.966177	0	0.028911	0	0	3e-06	0	0.004909	0	0.028911	0.004912	0.004909	0.014455	0	0	0.03382	0	0.03382	0.033821	2e-06	-512423	110	-1	0.899099	5.321823e-01,1.158109e-01,1.322968e-02,1.361121e-01,7.646721e-02,2.819772e-02,2.313718e-02,2.463466e-02,5.022826e-02	0.475588	0.224164	0.008157	-677643	5
Bricei004	Bricei008	395655	0.96414	0	0	2e-06	0.035857	0	0	0	0	0.026893	0	0.035859	0.017929	0	0.017929	0	0	0	0.035858	-1e-06	-490911	46	-1	0.808353	4.764479e-01,1.314807e-01,7.428189e-03,2.183796e-01,5.687531e-02,2.063414e-02,1.245530e-02,2.015392e-02,5.614487e-02	0.349598	0.138541	0.033918	-604092	5
Bricei005	Bricei021	458333	0.925134	5e-06	0.02599	0	0	0.048866	4e-06	0	1e-06	0.025997	0.04887	1e-06	0.012999	3e-06	1e-06	0.02599	1e-06	0.025991	0.050431	0.024433	-506810	86	-1	0.936409	5.447546e-01,1.376663e-01,1.640947e-02,9.353898e-02,8.177024e-02,1.875274e-02,1.839056e-02,2.318838e-02,6.552877e-02	0.425583	0.265534	0.027869	-692820	5
Bricei021	Bricei024	448460	0.966122	6e-06	0	0	0.033872	0	0	0	0	0.025407	0	0.033872	0.016938	0	0.016936	0	0	0	0.033875	0	-513836	66	-1	0.916238	5.200018e-01,1.330085e-01,6.500022e-03,1.609575e-01,5.767738e-02,2.200419e-02,1.054498e-02,2.554297e-02,6.376265e-02	0.295523	0.160859	0.051628	-673059	5
Bricei005	Bricei040	460114	0.907949	0.036336	0.006599	0	0	0.049116	0	0	0	0.024767	0.049117	0	0.012384	0	0	0.006599	0	0.006599	0.049325	0.024558	-542216	150	-1	0.940048	5.126860e-01,1.730245e-01,1.354447e-02,8.814120e-02,7.974763e-02,2.537849e-02,1.777386e-02,2.234012e-02,6.736374e-02	0.392718	0.234412	0.036532	-713909	5
Bricei001	Bricei008	446115	0.877049	8e-05	0.022391	0	0	0.080402	0	0.020079	0	0.02243	0.100481	0.020079	0.011215	0	0	0.042469	0	0.042469	0.08271	0.040201	-442380	62	-1	0.911447	6.161147e-01,1.358641e-01,1.042108e-02,7.422750e-02,5.172657e-02,1.311097e-02,1.841229e-02,2.109994e-02,5.902290e-02	0.557419	0.18938	-0.017081	-598783	5
Bricei001	Bricei043	469096	0.754072	0	0	0.137449	6e-06	0.073711	4.7e-05	0.013569	0.021144	0.021184	0.108471	0.172168	0.021171	0.021168	0.021147	0.013569	0.021144	0.034713	0.140347	-0.031869	-419018	78	-1	0.958399	6.627236e-01,8.294464e-02,1.619285e-02,8.780719e-02,3.394827e-02,1.686222e-02,1.793023e-02,2.772780e-02,5.386318e-02	1.00515	0.136084	-0.121092	-596719	5
Bricei008	Bricei043	458068	0.821464	0.000637	0.016916	0.147562	0	3e-06	0	0.013418	0	0.017235	0.013421	0.160979	0.008617	0	0	0.030334	0	0.030334	0.104435	-0.073779	-481883	102	-1	0.935868	6.114922e-01,7.484915e-02,1.997302e-02,1.406385e-01,4.862597e-02,2.106892e-02,1.372504e-02,2.352926e-02,4.609796e-02	0.693005	0.165516	-0.052528	-625769	5
Bricei001	Bricei003	458639	0.839476	0.008996	0.012625	0.01655	1e-06	0.009562	0	0.11279	0	0.017124	0.122352	0.129341	0.008562	0	1e-06	0.125415	0	0.125415	0.14297	-0.003494	-477851	154	-1	0.937034	6.262027e-01,1.041582e-01,3.345769e-02,6.668862e-02,5.445677e-02,1.525601e-02,1.187208e-02,4.613214e-02,4.177578e-02	0.832399	0.196195	-0.10612	-629462	5
Bricei015	Bricei043	439871	0.796956	0	0	0.158725	0.000155	0.02279	0.021369	0	5e-06	0.016148	0.044164	0.158885	0.010767	0.010689	8.2e-05	0	5e-06	5e-06	0.112286	-0.067967	-433762	62	-1	0.89869	6.287366e-01,7.886176e-02,1.193077e-02,1.198942e-01,3.719500e-02,2.305676e-02,1.840085e-02,2.936088e-02,5.256314e-02	0.815476	0.132129	-0.072085	-589655	5
Bricei015	Bricei040	435507	0.932475	0.027093	0.000789	0	0	0.039642	0	0	0	0.014336	0.039642	0	0.007168	0	0	0.000789	0	0.00079	0.034157	0.019821	-504511	86	-1	0.889774	5.167104e-01,1.947294e-01,9.423500e-03,8.771845e-02,6.414593e-02,2.723952e-02,1.421562e-02,1.643142e-02,6.938580e-02	0.368521	0.183401	0.03712	-655279	5
Bricei004	Bricei035	398902	0.985852	3.2e-05	0.014116	0	0	0	0	0	0	0.014132	0	0	0.007066	0	0	0.014116	0	0.014116	0.014132	0	-513235	98	-1	0.814987	4.818853e-01,1.242009e-01,8.666289e-03,1.801971e-01,9.603361e-02,2.035588e-02,1.289790e-02,4.513389e-02,3.062908e-02	0.224548	0.245327	0.094145	-625406	5
Bricei024	Bricei039	453399	0.872956	3.1e-05	0	0.110591	0.009403	1e-06	0.007014	2e-06	3e-06	0.012331	0.007019	0.119998	0.008219	0.00351	0.004704	2e-06	3e-06	5e-06	0.071732	-0.055295	-445104	86	-1	0.926329	6.132766e-01,6.822247e-02,8.363494e-03,1.477507e-01,4.041694e-02,2.919062e-02,1.294445e-02,2.147336e-02,5.836140e-02	0.527203	0.140363	-0.006328	-608900	5
Bricei033	Bricei043	483082	0.836115	1e-06	0	0.150078	0.013805	0	0	0	0	0.010355	0	0.163884	0.006903	0	0.006903	0	0	0	0.088845	-0.075039	-512619	78	-1	0.986973	5.718719e-01,7.106454e-02,1.060068e-02,1.831780e-01,5.068705e-02,2.637854e-02,1.178475e-02,2.365437e-02,5.078020e-02	0.44164	0.155167	0.014584	-679157	5
Bricei042	Bricei044	446644	0.954536	3e-06	0	0.033101	0.012359	0	0	0	0	0.009271	0	0.04546	0.00618	0	0.00618	0	0	0	0.028911	-0.016551	-509352	78	-1	0.912528	5.405804e-01,1.039821e-01,1.159536e-02,1.651920e-01,6.582200e-02,4.967491e-02,1.408952e-02,1.748372e-02,3.157996e-02	0.390217	0.18182	0.030882	-663339	5
Bricei003	Bricei037	462747	0.86421	0	0	2e-06	0.00674	0.129047	0	0	0	0.005055	0.129047	0.006743	0.00337	0	0.00337	0	0	0	0.071265	0.064523	-584343	62	-1	0.945427	4.876099e-01,1.976372e-01,1.720162e-02,1.197004e-01,3.302236e-02,5.376156e-02,3.490244e-02,2.054254e-02,3.562206e-02	1.57784	0.074417	-0.155534	-731199	5
Bricei003	Bricei022	465876	0.874711	0	2e-06	0	0	0.120319	0	0	0.004968	0.00497	0.125287	0.004968	0.004969	0.004968	0.004968	2e-06	0.004968	0.00497	0.06513	0.060159	-586402	31	-1	0.95182	4.810271e-01,2.049537e-01,1.752612e-02,1.106818e-01,4.694597e-02,4.846998e-02,2.601551e-02,1.798118e-02,4.639861e-02	0.927484	0.110298	-0.084326	-741365	5
Bricei015	Bricei024	418424	0.962397	0	0	0	0	0.034101	0.003502	0	0	0.002627	0.037603	0	0.001751	0.001751	0	0	0	0	0.020553	0.017051	-451830	78	-1	0.854872	5.688464e-01,1.394160e-01,1.396430e-02,1.125055e-01,4.210084e-02,2.314399e-02,1.283148e-02,3.236908e-02,5.482238e-02	0.636467	0.125964	-0.02934	-605747	5
Bricei002	Bricei033	440342	0.996509	7.5e-05	0	0	0	0	0.003412	1e-06	3e-06	0.0026	0.003416	4e-06	0.001728	0.001709	3e-06	1e-06	3e-06	4e-06	0.003453	0	-482569	86	-1	0.899652	5.285664e-01,1.722071e-01,5.111936e-03,1.207766e-01,6.987978e-02,1.524043e-02,4.823524e-03,1.867185e-02,6.472242e-02	0.142179	0.207462	0.107164	-638124	5
Bricei024	Bricei043	454868	0.833868	8e-05	1e-06	0.164478	0.001572	0	0	0	0	0.001221	0	0.16605	0.000807	0	0.000786	1e-06	0	1e-06	0.083853	-0.082239	-477886	54	-1	0.92933	6.036037e-01,7.172191e-02,1.455367e-02,1.454994e-01,4.568358e-02,2.615264e-02,1.871312e-02,2.710896e-02,4.696308e-02	0.7282	0.150399	-0.057621	-631308	5
Bricei001	Bricei005	452627	0.896252	2.2e-05	0.000179	0	0	0.047524	0.001159	0.054863	0	0.001059	0.103547	0.054863	0.000675	0.00058	0	0.055042	0	0.055042	0.079975	0.023762	-428833	62	-1	0.924751	6.158890e-01,1.251737e-01,2.042742e-02,7.141642e-02,5.003458e-02,1.696761e-02,1.298862e-02,1.789111e-02,6.921151e-02	0.667859	0.188906	-0.050668	-615056	5
Bricei033	Bricei039	480719	0.886715	0	0	0.112276	0.001009	0	0	0	0	0.000757	0	0.113285	0.000504	0	0.000504	0	0	0	0.057147	-0.056138	-477604	122	-1	0.982146	5.804077e-01,6.711197e-02,6.028470e-03,1.853786e-01,4.814663e-02,2.660182e-02,6.030550e-03,1.691841e-02,6.337590e-02	0.250464	0.156285	0.06125	-652574	5
Bricei001	Bricei002	429264	0.899194	0	0	0	0	0.100185	0.000619	2e-06	0	0.000464	0.100806	2e-06	0.00031	0.00031	0	2e-06	0	2e-06	0.050713	0.050092	-396989	82	-1	0.877019	6.139322e-01,1.415469e-01,8.989806e-03,8.408578e-02,3.921363e-02,1.366991e-02,1.055528e-02,2.333995e-02,6.466650e-02	0.498426	0.138963	0.000362	-568912	5
Bricei005	Bricei011	457676	0.954783	0	0	0	0	0.045034	0.000183	0	0	0.000137	0.045217	0	9.1e-05	9.1e-05	0	0	0	0	0.0227	0.022517	-597152	98	-1	0.935067	4.352315e-01,2.510247e-01,1.452556e-02,1.074865e-01,6.903137e-02,1.591519e-02,1.336535e-02,4.046312e-02,5.295668e-02	0.404032	0.155904	0.023961	-733983	5
Bricei035	Bricei043	476625	0.836138	0.000209	0	0.163653	0	0	0	0	0	0.000104	0	0.163653	5.2e-05	0	0	0	0	0	0.081931	-0.081826	-522694	102	-1	0.973781	5.800976e-01,7.941044e-02,1.233884e-02,1.770344e-01,5.110307e-02,4.063362e-02,1.002885e-02,1.481668e-02,3.453659e-02	0.437698	0.152883	0.015377	-660001	5
Bricei015	Bricei031	440894	0.904277	1e-06	0	0.058714	4.9e-05	0.036958	0	1e-06	0	3.7e-05	0.036959	0.058764	2.5e-05	0	2.5e-05	1e-06	0	1e-06	0.047886	-0.010878	-456703	74	-1	0.90078	5.933059e-01,1.100060e-01,1.655727e-02,1.145944e-01,3.807945e-02,2.723557e-02,1.605601e-02,2.846262e-02,5.570273e-02	0.856454	0.121694	-0.076158	-625968	5
Bricei023	Bricei042	436775	1	0	0	0	0	0	0	0	0	2.2e-05	0	0	1.1e-05	0	0	2.1e-05	0	2.1e-05	2.2e-05	0	-555347	74	-555347	0.892365	4.695118e-01,1.269372e-01,3.933375e-03,1.807040e-01,9.518402e-02,2.496709e-02,7.859882e-03,5.726060e-02,3.364204e-02	0.1239	0.236975	0.123394	-690066	5
Bricei007	Bricei035	365467	1	0	0	0	0	0	0	0	0	2e-05	0	0	1e-05	0	0	1.9e-05	0	1.9e-05	2e-05	0	-437848	82	-437848	0.746677	5.199074e-01,1.515021e-01,8.356432e-03,1.390905e-01,7.857071e-02,2.127415e-02,1.382888e-02,3.758753e-02,2.988231e-02	0.282361	0.211416	0.06751	-551689	5
Bricei008	Bricei034	456122	0.98927	3.8e-05	0	0	0	0.010692	0	0	0	1.9e-05	0.010692	0	1e-05	0	0	0	0	0	0.005365	0.005346	-548658	106	-1	0.931892	5.175633e-01,1.778559e-01,1.170301e-02,1.128097e-01,7.277220e-02,2.404839e-02,6.875354e-03,3.178536e-02,4.458676e-02	0.255295	0.199333	0.072383	-688326	5
Bricei007	Bricei044	370289	0.944581	3.4e-05	0	0.055385	0	0	0	0	0	1.7e-05	0	0.055385	8e-06	0	0	0	0	0	0.02771	-0.027693	-408208	102	-1	0.756529	5.582315e-01,1.085449e-01,1.225259e-02,1.508984e-01,5.724448e-02,3.145381e-02,1.267929e-02,2.000600e-02,4.868900e-02	0.435533	0.170454	0.01735	-540296	5
Bricei016	Bricei034	464356	1	0	0	0	0	0	0	0	0	1.7e-05	2.5e-05	0	9e-06	0	0	1.1e-05	0	1.1e-05	3e-05	1.3e-05	-569773	86	-569774	0.948715	4.925639e-01,1.609476e-01,7.621308e-03,1.209223e-01,8.860443e-02,3.130142e-02,1.953243e-02,3.629112e-02,4.221546e-02	0.30646	0.235265	0.06512	-738061	5
Bricei002	Bricei031	441859	0.942543	1.6e-05	0	0.057432	8e-06	0	0	0	0	1.4e-05	0	0.057441	8e-06	0	4e-06	0	0	0	0.028733	-0.028716	-455842	54	-1	0.902752	5.839872e-01,1.060044e-01,1.679269e-02,1.338300e-01,4.422225e-02,2.705841e-02,8.568344e-03,2.539724e-02,5.413944e-02	0.57349	0.139216	-0.017072	-626262	5
Bricei021	Bricei022	469973	1	0	0	0	0	0	0	0	0	1.4e-05	0	0	7e-06	0	0	0	0	0	1.4e-05	0	-568721	82	-568722	0.960191	4.736059e-01,1.688140e-01,1.471999e-02,1.407698e-01,7.330634e-02,2.897400e-02,4.506642e-03,2.570573e-02,6.959762e-02	0.262278	0.191156	0.068222	-747478	5
Bricei001	Bricei034	467537	0.893145	2.7e-05	0	0	0	0.106828	0	0	0	1.3e-05	0.106828	0	7e-06	0	0	0	0	0	0.053428	0.053414	-494008	62	-1	0.955214	5.660429e-01,1.881712e-01,8.882719e-03,5.507585e-02,6.215337e-02,2.021658e-02,1.079273e-02,3.744944e-02,5.121520e-02	0.316563	0.193873	0.053625	-660959	5
Bricei023	Bricei034	468359	1	0	0	0	0	0	0	0	0	1.3e-05	1e-06	1e-06	6e-06	0	0	1e-06	0	1e-06	1.4e-05	0	-608584	66	-608584	0.956893	4.325549e-01,1.567088e-01,8.732618e-03,1.913938e-01,9.028544e-02,2.197246e-02,8.147596e-03,3.976650e-02,5.043781e-02	0.186965	0.211579	0.095738	-763371	5
Bricei034	Bricei039	479156	0.889875	9e-06	0	0.110104	1.2e-05	0	0	0	0	1.3e-05	0	0.110116	8e-06	0	6e-06	0	0	0	0.055068	-0.055052	-501125	50	-1	0.978952	5.628251e-01,6.107406e-02,6.751455e-03,2.018737e-01,5.266969e-02,3.351309e-02,6.876675e-03,1.879346e-02,5.562280e-02	0.258747	0.160147	0.060423	-665786	5
Bricei021	Bricei039	473836	0.89007	1.2e-05	0	0.10991	7e-06	1e-06	0	0	0	1.1e-05	1e-06	0.109916	6e-06	0	3e-06	0	0	0	0.054969	-0.054954	-466226	50	-1	0.968083	5.857723e-01,6.353886e-02,6.365071e-03,1.721524e-01,5.188504e-02,2.026862e-02,1.452823e-02,1.647194e-02,6.901755e-02	0.402685	0.176886	0.026843	-648981	5
Bricei035	Bricei042	441540	1	0	0	0	0	0	0	0	0	1e-05	0	0	5e-06	0	0	0	0	0	1e-05	0	-546201	62	-546201	0.9021	4.922136e-01,1.659080e-01,1.472347e-02,1.570594e-01,7.587761e-02,3.517235e-02,8.307288e-03,3.793088e-02,1.280745e-02	0.303525	0.181048	0.054426	-676832	5
Bricei040	Bricei042	441621	1	0	0	0	0	0	0	0	0	1e-05	0	0	5e-06	0	0	0	0	0	1.1e-05	0	-557672	62	-557672	0.902265	4.587984e-01,1.522573e-01,8.369167e-03,1.876519e-01,6.884410e-02,1.738821e-02,1.143967e-02,5.802487e-02,3.722649e-02	0.287735	0.158215	0.05285	-702868	5
Bricei004	Bricei021	397900	1	0	0	0	0	0	0	0	0	9e-06	2e-06	2e-06	5e-06	1e-06	1e-06	1e-06	1e-06	2e-06	1e-05	0	-493790	83	-493791	0.81294	4.661171e-01,1.335763e-01,1.441568e-02,1.873712e-01,8.026137e-02,2.966826e-02,7.527017e-03,2.408645e-02,5.697663e-02	0.273391	0.202351	0.067964	-635131	5
Bricei023	Bricei024	444803	1	0	0	0	0	0	0	0	0	9e-06	0	0	4e-06	0	0	0	0	0	9e-06	0	-548534	70	-548534	0.908766	4.759703e-01,1.119282e-01,1.257411e-02,2.020625e-01,7.368880e-02,2.540226e-02,1.326655e-02,3.040222e-02,5.470512e-02	0.350673	0.186254	0.042553	-704841	5
Bricei021	Bricei023	463674	1	0	0	0	0	0	0	0	0	8e-06	0	0	4e-06	0	0	0	0	0	8e-06	0	-572851	42	-572852	0.947321	4.542502e-01,1.914082e-01,1.142397e-02,1.391667e-01,7.598011e-02,2.750424e-02,7.067466e-03,3.415762e-02,5.904148e-02	0.243372	0.184989	0.07166	-747679	5
Bricei011	Bricei039	472142	0.8845	1.4e-05	0	0.115486	0	0	0	0	0	7e-06	0	0.115486	4e-06	0	0	0	0	0	0.05775	-0.057743	-558605	62	-1	0.964622	5.014805e-01,4.602429e-02,8.514388e-03,2.619318e-01,6.619619e-02,3.291806e-02,9.764012e-03,1.898370e-02,5.418709e-02	0.276125	0.175059	0.060212	-684520	5
Bricei040	Bricei044	478188	0.942345	1.4e-05	0	0.057641	0	0	0	0	0	7e-06	0	0.057641	4e-06	0	0	0	0	0	0.028827	-0.02882	-558830	62	-1	0.976975	5.116502e-01,9.691377e-02,1.108560e-02,1.962241e-01,6.127297e-02,1.719198e-02,1.520532e-02,2.696011e-02,6.349595e-02	0.429078	0.168526	0.018901	-724733	5
Bricei001	Bricei004	393222	0.902389	1.3e-05	0	0	0	0.097599	0	0	0	6e-06	0.097599	0	3e-06	0	0	0	0	0	0.048806	0.048799	-425964	62	-1	0.803383	5.489342e-01,2.047469e-01,8.560050e-03,6.090198e-02,5.796980e-02,1.855695e-02,7.232556e-03,3.178357e-02,6.131397e-02	0.272428	0.174723	0.061085	-558635	5
Bricei004	Bricei040	399004	1	0	0	0	0	0	0	0	0	6e-06	2e-06	2e-06	3e-06	0	0	2e-06	0	2e-06	7e-06	0	-525567	55	-525567	0.815196	4.239782e-01,1.765446e-01,1.409008e-02,1.857676e-01,7.841275e-02,3.232048e-02,8.744273e-03,2.062135e-02,5.952071e-02	0.291207	0.178988	0.057237	-655435	5
Bricei005	Bricei033	464782	0.956845	1.1e-05	0	0	0	0.043144	0	0	0	6e-06	0.043144	0	3e-06	0	0	0	0	0	0.021577	0.021572	-519514	78	-1	0.949585	5.282928e-01,1.605204e-01,8.892341e-03,1.039154e-01,7.275239e-02,1.818272e-02,2.056448e-02,2.722136e-02,5.965808e-02	0.404891	0.214421	0.030392	-705406	5
Bricei021	Bricei044	476361	0.94355	1.1e-05	0	0.056438	0	0	0	0	1e-06	6e-06	1e-06	0.05644	4e-06	1e-06	1e-06	0	1e-06	1e-06	0.028226	-0.028219	-523956	38	-1	0.973242	5.440790e-01,1.019458e-01,1.015196e-02,1.604749e-01,6.423490e-02,1.926060e-02,1.837262e-02,1.942854e-02,6.205168e-02	0.444067	0.194867	0.016727	-704559	5
Bricei033	Bricei035	476235	1	0	0	0	0	0	0	0	0	6e-06	1e-06	1e-06	3e-06	1e-06	1e-06	1e-06	1e-06	1e-06	7e-06	0	-575501	55	-575501	0.972984	4.961227e-01,1.498126e-01,7.697880e-03,1.632954e-01,7.499659e-02,2.193245e-02,1.222926e-02,4.422816e-02,2.968492e-02	0.265707	0.187869	0.066399	-733288	5
Bricei002	Bricei044	441600	0.939503	5e-06	0	0.060486	0	0	0	4e-06	2e-06	5e-06	6e-06	0.060491	3e-06	2e-06	2e-06	4e-06	2e-06	6e-06	0.030252	-0.030243	-455573	35	-1	0.902222	5.797577e-01,1.139108e-01,1.243433e-02,1.335938e-01,5.059103e-02,2.155344e-02,1.293705e-02,1.888587e-02,5.633605e-02	0.501499	0.16147	-0.00039	-624378	5
Bricei021	Bricei043	475289	0.838166	1e-06	0	0.161827	0	0	3e-06	0	2e-06	5e-06	5e-06	0.161829	4e-06	4e-06	2e-06	0	2e-06	2e-06	0.080919	-0.080914	-500075	70	-1	0.971052	5.670929e-01,7.497333e-02,1.331400e-02,1.765305e-01,4.693986e-02,2.115345e-02,2.329320e-02,2.356251e-02,5.314030e-02	0.779874	0.141034	-0.067353	-682776	5
Bricei022	Bricei034	474710	1	0	0	0	0	0	0	0	0	5e-06	8e-06	3e-06	3e-06	3e-06	1e-06	2e-06	1e-06	3e-06	8e-06	0	-604052	47	-604053	0.969869	4.256325e-01,1.828464e-01,7.613069e-03,1.975248e-01,5.587622e-02,1.665649e-02,9.226686e-03,4.808831e-02,5.653557e-02	0.301376	0.120956	0.03986	-765574	5
Bricei031	Bricei033	483842	0.939251	9e-06	0	0	0	0.06074	0	0	0	5e-06	0.06074	0	2e-06	0	0	0	0	0	0.030375	0.03037	-537416	66	-1	0.988526	5.431897e-01,1.718185e-01,8.798327e-03,9.114959e-02,6.072024e-02,2.474982e-02,1.878712e-02,2.813728e-02,5.264942e-02	0.454304	0.1768	0.01269	-718942	5
Bricei037	Bricei043	473873	0.837268	0	5e-06	0.162719	0	8e-06	0	0	0	5e-06	9e-06	0.162719	2e-06	0	0	5e-06	0	5e-06	0.081368	-0.081355	-525287	83	-1	0.968159	5.441690e-01,8.528445e-02,1.355637e-02,1.940013e-01,3.376432e-02,2.302305e-02,2.845910e-02,2.660840e-02,5.113395e-02	1.24438	0.091025	-0.126793	-695920	5
Bricei001	Bricei016	453997	0.900708	0	0	0	4e-06	0.099048	0	0.000238	0	4e-06	0.099286	0.000243	3e-06	0	2e-06	0.000238	0	0.000238	0.049767	0.049524	-457529	70	-1	0.92755	5.788452e-01,1.592147e-01,2.461470e-02,7.436393e-02,4.576682e-02,1.780188e-02,9.958216e-03,3.459935e-02,5.483516e-02	0.755414	0.142775	-0.061929	-648231	5
Bricei001	Bricei037	461624	0.895494	0	4e-06	0	0	0.104502	0	0	0	4e-06	0.104502	0	2e-06	0	0	4e-06	0	4e-06	0.052255	0.052251	-482293	66	-1	0.943133	5.508336e-01,1.902327e-01,2.215656e-02,8.602022e-02,3.385656e-02,1.755975e-02,1.038724e-02,2.353430e-02,6.541904e-02	0.961226	0.096763	-0.081107	-664403	5
Bricei002	Bricei005	431647	0.954345	2e-06	0	0.04565	0	0	0	0	3e-06	4e-06	3e-06	0.045653	4e-06	3e-06	3e-06	0	3e-06	3e-06	0.022829	-0.022825	-449172	82	-1	0.881888	5.627654e-01,1.242682e-01,1.919161e-02,1.299441e-01,5.107414e-02,2.405438e-02,8.022759e-03,1.750041e-02,6.317894e-02	0.53284	0.158133	-0.00843	-625580	5
Bricei003	Bricei044	471751	0.81258	0	1e-06	0.060468	0	0.126948	0	0	3e-06	4e-06	0.126951	0.060471	3e-06	3e-06	3e-06	1e-06	3e-06	4e-06	0.093712	0.03324	-543558	82	-1	0.963823	5.595325e-01,1.261704e-01,1.594697e-02,1.290723e-01,3.803066e-02,4.035816e-02,3.413453e-02,2.100896e-02,3.574555e-02	1.31687	0.103713	-0.15823	-700902	5
Bricei004	Bricei023	394986	1	0	0	0	0	0	0	0	0	4e-06	2e-06	2e-06	3e-06	2e-06	2e-06	0	2e-06	2e-06	4e-06	0	-524390	55	-524390	0.806987	4.075106e-01,1.877003e-01,1.741074e-02,1.877408e-01,7.919268e-02,3.145175e-02,8.931962e-03,3.115047e-02,4.891059e-02	0.332641	0.170532	0.044443	-660340	5
Bricei005	Bricei022	459671	0.955206	0	2e-06	1e-06	0	0.044788	0	0	2e-06	4e-06	0.044791	4e-06	3e-06	2e-06	2e-06	2e-06	2e-06	4e-06	0.022399	0.022394	-536164	71	-1	0.939143	4.739564e-01,2.063759e-01,1.928553e-02,1.219807e-01,4.726641e-02,2.433262e-02,1.976414e-02,1.635082e-02,7.068751e-02	0.826161	0.115824	-0.066511	-725866	5
Bricei007	Bricei031	370339	0.942749	1e-06	3e-06	0.057246	0	0	2e-06	0	0	4e-06	2e-06	0.057246	2e-06	1e-06	0	3e-06	0	3e-06	0.028628	-0.028623	-408467	50	-1	0.756631	5.627898e-01,9.152965e-02,2.446947e-02,1.481994e-01,6.010709e-02,3.139556e-02,1.143277e-02,2.609771e-02,4.397862e-02	0.597305	0.180434	-0.028022	-547149	5
Bricei021	Bricei042	439549	1	0	0	0	0	0	0	0	0	4e-06	2e-06	2e-06	3e-06	1e-06	1e-06	0	1e-06	2e-06	4e-06	0	-521955	34	-521956	0.898032	4.871107e-01,1.626303e-01,8.479146e-03,1.524130e-01,6.922778e-02,1.929933e-02,1.813905e-02,4.768524e-02,3.501544e-02	0.384502	0.169408	0.030724	-689726	5
Bricei035	Bricei040	472153	1	0	0	0	0	0	0	0	0	4e-06	3e-06	3e-06	3e-06	3e-06	3e-06	0	3e-06	3e-06	4e-06	0	-598700	59	-598700	0.964645	4.735944e-01,1.821189e-01,1.740961e-02,1.346915e-01,8.161973e-02,5.139224e-02,1.176314e-02,1.072534e-02,3.668514e-02	0.357423	0.199999	0.042928	-747843	5
Bricei042	Bricei043	446102	0.830498	6e-06	0	0.169495	1e-06	0	0	0	0	4e-06	0	0.169496	2e-06	0	1e-06	0	0	0	0.084752	-0.084747	-485472	38	-1	0.91142	5.674375e-01,7.644664e-02,1.315618e-02,1.874257e-01,4.580118e-02,4.654317e-02,1.313153e-02,2.150629e-02,2.855177e-02	0.573953	0.127861	-0.015995	-630729	5
Bricei002	Bricei024	416633	1	0	0	0	0	0	0	0	0	3e-06	0	6e-06	1e-06	0	0	0	0	0	6e-06	-3e-06	-451711	66	-451711	0.851213	5.540248e-01,1.397609e-01,1.220499e-02,1.300857e-01,5.119134e-02,2.453238e-02,9.684783e-03,2.423236e-02,5.428279e-02	0.427607	0.150341	0.017605	-607291	5
Bricei003	Bricei004	395429	0.876421	5e-06	0	0	0	0.123574	0	0	0	3e-06	0.123574	0	1e-06	0	0	0	0	0	0.061789	0.061787	-514408	57	-1	0.807892	4.841476e-01,2.078426e-01,9.999267e-03,9.918342e-02,6.940816e-02,3.932438e-02,3.070336e-02,2.002635e-02,3.936484e-02	0.586424	0.170503	-0.023748	-623972	5
Bricei005	Bricei024	440145	0.951401	1e-06	0	1e-06	0	0.044002	0	0.004592	3e-06	3e-06	0.048597	0.004597	3e-06	3e-06	3e-06	0.004592	3e-06	0.004595	0.026597	0.022	-486765	74	-1	0.89925	5.565030e-01,1.251928e-01,1.836213e-02,1.095389e-01,6.017335e-02,2.254712e-02,2.466914e-02,3.091936e-02,5.209420e-02	0.715122	0.181667	-0.063369	-664311	5
Bricei005	Bricei037	456659	0.957183	0	3e-06	0	0	0.042814	0	0	0	3e-06	0.042814	0	2e-06	0	0	3e-06	0	3e-06	0.02141	0.021407	-532604	78	-1	0.932989	4.834964e-01,1.875469e-01,2.652526e-02,1.354140e-01,3.968169e-02,1.982223e-02,2.333251e-02,2.352302e-02,6.065795e-02	1.25644	0.095351	-0.134705	-723322	5
Bricei007	Bricei043	369662	0.834116	1e-06	0	0.16588	2e-06	0	0	0	0	3e-06	0	0.165882	2e-06	0	1e-06	0	0	0	0.082943	-0.08294	-389549	66	-1	0.755248	5.778928e-01,8.511289e-02,1.623916e-02,1.723899e-01,3.699596e-02,2.987053e-02,1.539244e-02,2.332401e-02,4.278233e-02	0.855001	0.108071	-0.068282	-521280	5
Bricei008	Bricei031	459156	0.942353	0	0	0.044384	0	4e-06	0	0.013256	3e-06	3e-06	0.013264	0.057643	3e-06	3e-06	3e-06	0.013256	3e-06	0.013259	0.035453	-0.02219	-505191	114	-1	0.938091	5.743734e-01,1.074428e-01,2.484123e-02,1.372148e-01,4.724974e-02,2.560568e-02,1.182169e-02,2.324047e-02,4.821019e-02	0.775939	0.143109	-0.067206	-664227	5
Bricei011	Bricei022	468133	1	0	0	0	0	0	0	0	0	3e-06	2e-06	2e-06	2e-06	2e-06	2e-06	0	2e-06	2e-06	3e-06	0	-662305	47	-662305	0.956431	3.678784e-01,1.651881e-01,2.262178e-02,2.355826e-01,8.938913e-02,3.676519e-02,1.303903e-02,1.550414e-02,5.403165e-02	0.398939	0.182912	0.028596	-799467	5
Bricei011	Bricei042	438246	1	0	0	0	0	0	0	0	0	3e-06	1e-06	1e-06	1e-06	0	0	0	0	1e-06	3e-06	0	-609782	50	-609783	0.89537	4.037960e-01,1.457492e-01,6.792988e-03,2.442943e-01,8.435901e-02,3.170822e-02,1.023854e-02,4.899759e-02,2.406411e-02	0.201893	0.172945	0.078653	-713238	5
Bricei021	Bricei035	469986	1	0	0	0	0	0	0	0	0	3e-06	0	0	2e-06	0	0	0	0	0	3e-06	0	-562395	58	-562395	0.960217	5.136281e-01,1.346636e-01,8.838561e-03,1.468895e-01,8.199180e-02,1.424511e-02,1.308337e-02,5.088875e-02,3.577128e-02	0.267367	0.222436	0.074702	-718517	5
Bricei023	Bricei031	471688	0.941287	0	0	0.058709	4e-06	0	0	0	0	3e-06	0	0.058713	2e-06	0	2e-06	0	0	0	0.029359	-0.029354	-558595	66	-1	0.963695	4.926858e-01,9.405794e-02,1.129772e-02,2.202791e-01,5.330430e-02,3.000712e-02,1.231110e-02,2.833865e-02,5.771824e-02	0.442907	0.134508	0.012699	-724624	5
Bricei024	Bricei042	426066	1	0	0	0	0	0	0	0	0	3e-06	2.2e-05	3e-06	3e-06	3e-06	3e-06	0	3e-06	3e-06	1.2e-05	1e-05	-508871	87	-508872	0.870485	5.133477e-01,1.661879e-01,1.027540e-02,1.289378e-01,6.709759e-02,2.076439e-02,1.500002e-02,4.692231e-02,3.146696e-02	0.376697	0.172893	0.033293	-651375	5
Bricei031	Bricei034	481488	0.939749	0	0	0	0	0.060246	4e-06	0	0	3e-06	0.060251	0	2e-06	2e-06	0	0	0	0	0.030128	0.030123	-558704	42	-1	0.983717	5.098715e-01,2.049895e-01,9.520486e-03,1.063246e-01,4.126583e-02,2.866115e-02,1.523195e-02,4.113083e-02,4.300419e-02	0.599829	0.101675	-0.01777	-729250	5
Bricei031	Bricei040	478374	0.939281	5e-06	0	0	0	0.060713	1e-06	0	0	3e-06	0.060714	0	2e-06	0	0	0	0	0	0.03036	0.030357	-559461	70	-1	0.977355	5.161526e-01,1.960704e-01,1.258848e-02,9.034354e-02,5.459954e-02,3.087542e-02,1.330131e-02,2.385999e-02,6.220865e-02	0.474176	0.148757	0.006262	-726451	5
Bricei034	Bricei043	480397	0.835233	2e-06	0	0.164762	3e-06	0	0	0	0	3e-06	0	0.164765	2e-06	0	2e-06	0	0	0	0.082385	-0.082381	-534485	90	-1	0.981488	5.437524e-01,7.507332e-02,1.204004e-02,2.120017e-01,4.445906e-02,3.143442e-02,1.113038e-02,2.581407e-02,4.429461e-02	0.521163	0.120979	-0.004343	-690535	5
Bricei001	Bricei040	464571	0.891811	4e-06	0	0	0	0.108185	0	0	0	2e-06	0.108185	0	1e-06	0	0	0	0	0	0.054094	0.054092	-494584	98	-1	0.949154	5.509728e-01,1.989556e-01,1.360825e-02,6.073991e-02,5.333092e-02,2.288132e-02,9.072887e-03,2.183520e-02,6.860308e-02	0.425291	0.163045	0.019385	-664813	5
Bricei002	Bricei008	431521	0.987006	0	1e-06	0.012992	0	0	0	0	1e-06	2e-06	1e-06	0.012993	2e-06	1e-06	1e-06	1e-06	1e-06	2e-06	0.006498	-0.006496	-466713	74	-1	0.88163	5.552638e-01,1.441668e-01,8.242936e-03,1.409804e-01,4.340693e-02,2.044860e-02,1.377685e-02,1.951469e-02,5.419898e-02	0.507287	0.125045	-0.001536	-617594	5
Bricei002	Bricei035	435701	1	0	0	0	0	0	0	0	0	2e-06	1e-06	1e-06	1e-06	0	0	1e-06	0	1e-06	2e-06	0	-492287	66	-492287	0.89017	5.276945e-01,1.713721e-01,7.897618e-03,1.350054e-01,5.156518e-02,1.840023e-02,1.152855e-02,4.406462e-02,3.247181e-02	0.37673	0.132808	0.026936	-642617	5
Bricei003	Bricei031	471831	0.813775	0	0	0.060273	0	0.125936	0	1.5e-05	2e-06	2e-06	0.125952	0.060289	2e-06	2e-06	2e-06	1.5e-05	2e-06	1.6e-05	0.093121	0.032832	-543790	50	-1	0.963987	5.646238e-01,1.165778e-01,2.012161e-02,1.291840e-01,3.768298e-02,4.080275e-02,3.051940e-02,2.209478e-02,3.839298e-02	1.34387	0.104879	-0.165612	-701242	5
Bricei003	Bricei043	471068	0.800957	2e-06	1e-06	0.076425	0	0.024396	0	0.098219	0	2e-06	0.122615	0.174644	1e-06	0	0	0.09822	0	0.09822	0.148631	-0.026014	-519117	114	-1	0.962428	6.087338e-01,7.683179e-02,1.629064e-02,1.213434e-01,4.881461e-02,3.701376e-02,3.703712e-02,1.927959e-02,3.465529e-02	1.09245	0.158594	-0.164275	-662539	5
Bricei004	Bricei005	395765	0.951156	0	0	0.048842	0	0	0	0	2e-06	2e-06	2e-06	0.048844	2e-06	2e-06	2e-06	0	2e-06	2e-06	0.024423	-0.024421	-475259	62	-1	0.808578	4.885601e-01,1.013809e-01,2.309199e-02,2.016778e-01,6.735815e-02,2.862810e-02,9.851806e-03,2.311978e-02,5.633141e-02	0.489084	0.173715	0.003004	-621354	5
Bricei004	Bricei022	398757	1	0	0	0	0	0	0	0	0	2e-06	1e-06	3e-06	1e-06	1e-06	1e-06	0	1e-06	1e-06	2e-06	-1e-06	-516780	46	-516781	0.814691	4.109470e-01,1.839617e-01,1.929245e-02,1.979903e-01,6.560888e-02,3.352668e-02,1.247125e-02,1.635833e-02,5.984346e-02	0.484137	0.14152	0.003697	-660646	5
Bricei004	Bricei033	403162	1	0	0	0	0	0	0	0	0	2e-06	1e-06	1e-06	1e-06	0	0	1e-06	0	1e-06	4e-06	0	-505494	54	-505494	0.823691	4.479886e-01,1.581721e-01,7.557756e-03,1.968241e-01,7.170567e-02,2.871302e-02,9.207217e-03,2.935296e-02,5.047847e-02	0.233803	0.166824	0.068603	-643699	5
Bricei005	Bricei039	463652	0.863844	5e-06	0	0.092276	0	0.02033	0	0.023546	0	2e-06	0.043876	0.115821	1e-06	0	0	0.023546	0	0.023546	0.079851	-0.035973	-435061	102	-1	0.947276	6.212914e-01,6.714519e-02,9.914764e-03,1.287215e-01,4.595688e-02,1.952758e-02,2.182240e-02,1.857643e-02,6.704382e-02	0.690586	0.17296	-0.053754	-623053	5
Bricei007	Bricei015	347519	0.959876	0	0	0.040122	0	0	0	1e-06	1e-06	2e-06	2e-06	0.040124	1e-06	1e-06	1e-06	1e-06	1e-06	3e-06	0.020064	-0.020061	-378094	46	-1	0.710008	5.499440e-01,1.148398e-01,1.520492e-02,1.642500e-01,4.694132e-02,2.753806e-02,7.435565e-03,1.590704e-02,5.793928e-02	0.482315	0.135993	0.003987	-503059	5
Bricei007	Bricei033	369611	1	0	0	0	0	0	0	0	0	2e-06	2e-06	2e-06	1e-06	0	0	2e-06	0	2e-06	4e-06	0	-427183	46	-427183	0.755143	4.944144e-01,1.781278e-01,7.037128e-03,1.544976e-01,5.667580e-02,2.787525e-02,8.111230e-03,2.153074e-02,5.173006e-02	0.267281	0.142696	0.05325	-560466	5
Bricei011	Bricei040	468538	1	0	0	0	0	0	0	0	0	2e-06	0	0	1e-06	0	0	0	0	0	2e-06	0	-668222	54	-668222	0.957259	3.622097e-01,1.783206e-01,1.513645e-02,2.440506e-01,8.091126e-02,3.657761e-02,1.316222e-02,1.594748e-02,5.368401e-02	0.349749	0.160795	0.038186	-790603	5
Bricei033	Bricei044	483830	0.942964	3e-06	0	0.057032	0	0	0	0	0	2e-06	0	0.057032	1e-06	0	0	0	0	0	0.028518	-0.028516	-536338	66	-1	0.988502	5.377612e-01,1.034351e-01,1.275861e-02,1.725895e-01,6.368559e-02,2.363020e-02,1.210963e-02,1.873799e-02,5.529215e-02	0.390485	0.185531	0.031293	-715613	5
Bricei034	Bricei035	475278	1	0	0	0	0	0	0	0	0	2e-06	2e-06	2e-06	1e-06	1e-06	1e-06	2e-06	1e-06	2e-06	4e-06	0	-598044	42	-598045	0.971029	4.634782e-01,1.619726e-01,6.362592e-03,1.956518e-01,6.557636e-02,2.610262e-02,1.353734e-02,4.055311e-02,2.676539e-02	0.303462	0.147635	0.046408	-742185	5
Bricei001	Bricei022	463966	0.895148	0	0	0	1e-06	0.104848	0	3e-06	0	1e-06	0.104851	4e-06	1e-06	0	0	3e-06	0	3e-06	0.052428	0.052424	-488339	70	-1	0.947918	5.405094e-01,2.048986e-01,1.808969e-02,7.146213e-02,4.252467e-02,2.336594e-02,6.806533e-03,2.092179e-02,7.142118e-02	0.585454	0.123066	-0.017914	-669926	5
Bricei002	Bricei003	431812	0.874162	0	0	0.125832	0	3e-06	0	2e-06	0	1e-06	5e-06	0.125835	1e-06	0	0	2e-06	0	2e-06	0.06292	-0.062915	-491878	78	-1	0.882225	5.488500e-01,1.233176e-01,3.392449e-02,1.446995e-01,4.429937e-02,1.646087e-02,9.680139e-03,3.909109e-02,3.967699e-02	0.984317	0.12065	-0.104108	-642195	5
Bricei002	Bricei007	354809	1	0	0	0	0	0	0	0	0	1e-06	4e-06	0	0	0	0	1e-06	0	1e-06	3e-06	2e-06	-385246	70	-385246	0.724902	5.288225e-01,1.665741e-01,8.993571e-03,1.451344e-01,3.930847e-02,2.162854e-02,8.114225e-03,3.121398e-02,5.021011e-02	0.435219	0.102994	0.011492	-520000	5
Bricei002	Bricei015	408989	0.960602	0	1e-06	0.039397	0	0	0	0	0	1e-06	0	0.039397	1e-06	0	0	1e-06	0	1e-06	0.0197	-0.019698	-416778	62	-1	0.835596	5.740154e-01,1.200448e-01,1.441848e-02,1.414121e-01,3.881522e-02,2.309109e-02,7.596781e-03,1.882936e-02,6.177672e-02	0.567181	0.119287	-0.013688	-575794	5
Bricei002	Bricei034	438837	1	0	0	0	0	0	0	0	0	1e-06	4e-06	1e-06	1e-06	0	0	1e-06	0	1e-06	4e-06	2e-06	-500955	46	-500955	0.896577	5.051078e-01,1.910527e-01,1.040250e-02,1.252128e-01,5.937284e-02,2.064548e-02,6.856760e-03,3.260208e-02,4.874703e-02	0.290693	0.153509	0.050904	-662505	5
Bricei002	Bricei040	436166	1	0	0	0	0	0	0	0	0	1e-06	1.3e-05	2e-06	1e-06	1e-06	1e-06	1e-06	1e-06	2e-06	7e-06	6e-06	-504865	51	-504865	0.89112	4.814933e-01,2.104978e-01,1.477878e-02,1.297969e-01,5.173718e-02,2.354379e-02,8.485301e-03,1.398550e-02,6.568141e-02	0.449659	0.128992	0.010823	-666349	5
Bricei003	Bricei033	470773	0.873223	1e-06	0	0	0	0.126776	0	0	0	1e-06	0.126777	0	1e-06	0	0	0	0	0	0.063389	0.063388	-571217	54	-1	0.961825	5.028135e-01,1.906290e-01,8.711205e-03,1.160708e-01,5.225448e-02,3.845165e-02,3.551818e-02,1.627961e-02,3.927158e-02	0.846423	0.128813	-0.077702	-727430	5
Bricei003	Bricei035	465542	0.872706	2e-06	0	0	0	0.127292	0	0	0	1e-06	0.127292	0	1e-06	0	0	0	0	0	0.063647	0.063646	-582602	50	-1	0.951138	5.224104e-01,1.691942e-01,1.090986e-02,1.144623e-01,5.442259e-02,3.772592e-02,3.553492e-02,4.466407e-02,1.067573e-02	0.85341	0.131936	-0.081002	-710027	5
Bricei004	Bricei034	401594	1	0	0	0	0	0	0	0	0	1e-06	0	0	1e-06	0	0	0	0	0	1e-06	0	-523601	50	-523602	0.820487	4.261842e-01,1.767955e-01,1.124270e-02,1.984467e-01,7.127099e-02,2.710200e-02,1.087168e-02,3.578490e-02,4.230143e-02	0.310286	0.154855	0.046571	-654350	5
Bricei004	Bricei042	377124	1	0	0	0	0	0	0	0	0	1e-06	0	0	0	0	0	0	0	0	1e-06	0	-482684	50	-482684	0.770493	4.370737e-01,1.661363e-01,8.973176e-03,2.195405e-01,6.062197e-02,1.898315e-02,7.997370e-03,4.604321e-02,3.463052e-02	0.279941	0.129624	0.046649	-594766	5
Bricei004	Bricei044	404139	0.939404	2e-06	0	0.060594	0	0	0	0	0	1e-06	0	0.060595	1e-06	0	0	0	0	0	0.030298	-0.030297	-481560	54	-1	0.825687	4.996523e-01,1.019055e-01,1.243632e-02,2.061098e-01,6.170154e-02,2.923004e-02,1.833280e-02,1.984961e-02,5.078203e-02	0.498677	0.15908	0.00034	-621187	5
Bricei005	Bricei015	428768	0.918319	0	0	0.036572	0	0.045105	0	4e-06	1e-06	1e-06	0.045109	0.036576	1e-06	1e-06	1e-06	4e-06	1e-06	4e-06	0.040843	0.004267	-447324	46	-1	0.876006	5.684566e-01,1.125947e-01,1.728674e-02,1.294616e-01,4.450892e-02,1.972162e-02,2.158743e-02,2.259497e-02,6.378741e-02	0.873402	0.137693	-0.08902	-626744	5
Bricei007	Bricei016	361381	1	0	0	0	0	0	0	0	0	1e-06	1e-06	0.000149	1e-06	1e-06	1e-06	0	1e-06	1e-06	7.5e-05	-7.4e-05	-424625	122	-424625	0.738329	4.842562e-01,1.696769e-01,2.505389e-02,1.665278e-01,4.463710e-02,2.845197e-02,9.131637e-03,2.625761e-02,4.600685e-02	0.765855	0.105004	-0.049426	-564907	5
Bricei007	Bricei021	364305	1	0	0	0	0	0	0	0	0	1e-06	0	1e-06	1e-06	0	0	0	0	0	1e-06	0	-418793	34	-418793	0.744303	4.968996e-01,1.662783e-01,1.606346e-02,1.567505e-01,5.364461e-02,2.956314e-02,7.142367e-03,1.827315e-02,5.538491e-02	0.432585	0.136129	0.015127	-558255	5
Bricei007	Bricei022	365282	1	0	0	0	0	0	0	0	0	1e-06	1e-06	1e-06	1e-06	1e-06	1e-06	0	1e-06	1e-06	1e-06	0	-443389	46	-443389	0.746299	4.611998e-01,2.001248e-01,1.912769e-02,1.458763e-01,5.378584e-02,3.880564e-02,8.951988e-03,1.570567e-02,5.642216e-02	0.522064	0.125494	-0.004671	-580192	5
Bricei007	Bricei023	362639	1	0	0	0	0	0	0	0	0	1e-06	0	0	0	0	0	0	0	0	1e-06	0	-448522	62	-448522	0.740899	4.580092e-01,2.026064e-01,1.839570e-02,1.346711e-01,7.714559e-02,2.779900e-02,7.781844e-03,2.176269e-02,5.182840e-02	0.339327	0.186786	0.045812	-578898	5
Bricei007	Bricei034	367803	1	0	0	0	0	0	0	0	0	1e-06	3e-06	2e-06	1e-06	1e-06	1e-06	1e-06	1e-06	2e-06	2e-06	0	-446234	34	-446235	0.75145	4.656052e-01,2.009146e-01,1.243601e-02,1.603956e-01,4.722093e-02,3.206336e-02,9.380021e-03,3.544017e-02,3.654402e-02	0.461999	0.104789	0.006859	-575250	5
Bricei008	Bricei024	432934	0.989734	0	0	1e-06	0	0.01025	0	1.5e-05	1e-06	1e-06	0.010265	1.6e-05	1e-06	1e-06	1e-06	1.5e-05	1e-06	1.5e-05	0.005141	0.005125	-497140	78	-1	0.884517	5.489497e-01,1.336139e-01,2.433165e-02,1.358406e-01,5.307044e-02,2.112562e-02,9.070667e-03,2.800196e-02,4.599546e-02	0.629396	0.150775	-0.032337	-641382	5
Bricei011	Bricei021	466645	1	0	0	0	0	0	0	0	0	1e-06	0	2e-06	1e-06	0	0	0	0	0	2e-06	-1e-06	-633013	50	-633014	0.953391	3.893174e-01,1.502984e-01,1.513785e-02,2.565933e-01,7.169261e-02,3.417802e-02,1.119909e-02,2.122813e-02,5.035520e-02	0.367359	0.14672	0.0314	-770654	5
Bricei011	Bricei033	473281	1	0	0	0	0	0	0	0	0	1e-06	1e-06	0	1e-06	0	0	0	0	0	1e-06	0	-645189	54	-645190	0.966949	3.780566e-01,1.696899e-01,8.005815e-03,2.633235e-01,6.889353e-02,2.923422e-02,1.272183e-02,2.143969e-02,4.863495e-02	0.300865	0.136581	0.04415	-772051	5
Bricei016	Bricei031	467202	0.942898	1e-06	0	0.057093	0	8e-06	0	0	0	1e-06	8e-06	0.057093	0	0	0	0	0	0	0.028551	-0.028543	-520747	98	-1	0.954529	5.431954e-01,1.053549e-01,1.257914e-02,1.541560e-01,4.490563e-02,4.170359e-02,2.680425e-02,2.626059e-02,4.504047e-02	0.877026	0.122406	-0.081146	-708257	5
Bricei021	Bricei034	473499	1	0	0	0	0	0	0	0	0	1e-06	3e-06	3e-06	1e-06	0	0	3e-06	0	3e-06	4e-06	0	-573712	75	-573713	0.967395	4.704677e-01,1.826804e-01,3.788815e-03,1.509042e-01,6.838452e-02,2.380153e-02,1.183529e-02,3.460620e-02,5.353126e-02	0.228474	0.167767	0.070233	-743324	5
Bricei022	Bricei031	477710	0.940674	0	0	0.059326	0	0	1e-06	0	0	1e-06	1e-06	0.059326	0	0	0	0	0	0	0.029664	-0.029663	-554320	74	-1	0.975998	4.995185e-01,1.008352e-01,1.542777e-02,2.065688e-01,4.315589e-02,2.057943e-02,1.858659e-02,3.238157e-02,6.294614e-02	0.788174	0.109427	-0.055684	-737100	5
Bricei022	Bricei033	476752	1	0	0	0	0	0	0	0	0	1e-06	0	0	1e-06	0	0	0	0	0	2e-06	0	-581596	66	-581597	0.974041	4.493783e-01,1.613795e-01,6.145753e-03,1.855241e-01,6.768928e-02,1.601252e-02,1.982372e-02,3.031345e-02,6.373335e-02	0.383657	0.161473	0.029796	-765319	5
Bricei022	Bricei039	475476	0.889175	0	0	0.110823	0	0	2e-06	0	0	1e-06	2e-06	0.110823	1e-06	1e-06	0	0	0	0	0.055413	-0.055412	-495663	46	-1	0.971434	5.462736e-01,6.348165e-02,6.959342e-03,2.028767e-01,4.814754e-02,1.823646e-02,2.314312e-02,2.034172e-02,7.053984e-02	0.625213	0.143707	-0.030051	-682793	5
Bricei022	Bricei040	471788	1	0	0	0	0	0	0	0	0	1e-06	1e-06	0	1e-06	0	0	0	0	0	2e-06	0	-604775	34	-604775	0.963899	4.160725e-01,1.946807e-01,6.076882e-03,1.865308e-01,5.645332e-02,2.643984e-02,1.762868e-02,2.318626e-02,7.293106e-02	0.419914	0.124198	0.01663	-771557	5
Bricei022	Bricei044	477703	0.941878	2e-06	0	0.058121	0	0	0	0	0	1e-06	0	0.058121	0	0	0	0	0	0	0.029061	-0.02906	-552765	70	-1	0.975984	5.143133e-01,9.088074e-02,1.148412e-02,1.873047e-01,6.334061e-02,1.887156e-02,2.196553e-02,3.065922e-02,6.118027e-02	0.528092	0.175378	-0.007832	-733897	5
Bricei023	Bricei033	470253	1	0	0	0	0	0	0	0	0	1e-06	1e-06	1e-06	1e-06	1e-06	1e-06	0	1e-06	1e-06	2e-06	0	-586426	54	-586426	0.960763	4.414326e-01,1.498002e-01,6.953704e-03,1.978552e-01,8.106275e-02,2.440388e-02,1.469847e-02,2.879301e-02,5.500018e-02	0.267104	0.191862	0.067069	-761087	5
Bricei023	Bricei040	465436	1	0	0	0	0	0	0	0	0	1e-06	1e-06	2e-06	1e-06	0	0	0	0	1e-06	2e-06	0	-609339	46	-609339	0.950921	3.990022e-01,1.883975e-01,1.108853e-02,2.118379e-01,6.198704e-02,2.949922e-02,9.264432e-03,2.366813e-02,6.525494e-02	0.328342	0.130842	0.036858	-766177	5
Bricei031	Bricei037	475018	0.939713	0	0	0	0	0.056366	0	0.003921	0	1e-06	0.060287	0.003922	1e-06	0	1e-06	0.003921	0	0.003922	0.032105	0.028183	-549338	142	-1	0.970498	5.263590e-01,1.721682e-01,2.580744e-02,9.363645e-02,5.637471e-02,2.627900e-02,2.343280e-02,2.194443e-02,5.399795e-02	0.873446	0.155188	-0.09866	-733411	5
Bricei037	Bricei039	472841	0.887335	2e-06	0	0.112659	0	0	0	4e-06	0	1e-06	4e-06	0.112663	0	0	0	4e-06	0	4e-06	0.056334	-0.05633	-491688	42	-1	0.96605	5.698469e-01,6.284565e-02,1.044114e-02,1.812026e-01,4.800345e-02,2.145753e-02,2.119317e-02,2.095842e-02,6.405113e-02	0.659001	0.150908	-0.039912	-670690	5
Bricei039	Bricei042	444828	0.873001	0	0	0	0	0.126995	1e-06	3e-06	0	1e-06	0.126999	3e-06	1e-06	1e-06	0	3e-06	0	3e-06	0.063502	0.063497	-453308	46	-1	0.908818	5.795229e-01,1.854155e-01,9.028209e-03,7.013947e-02,4.348872e-02,1.538797e-02,7.598443e-03,5.066902e-02,3.874981e-02	0.382321	0.128574	0.025051	-610406	5
Bricei040	Bricei043	477216	0.835582	0	0	0.164417	0	0	0	0	0	1e-06	1e-06	0.164418	1e-06	0	0	0	0	0	0.08221	-0.082209	-535480	46	-1	0.974989	5.343744e-01,7.126542e-02,1.347817e-02,2.110910e-01,4.647581e-02,1.750989e-02,2.158771e-02,2.744250e-02,5.677513e-02	0.754497	0.128253	-0.056289	-700217	5
Bricei001	Bricei011	460898	0.896377	0	0	0	0	0.103623	0	0	0	0	0.103623	0	0	0	0	0	0	0	0.051811	0.051811	-549505	74	-1	0.94165	4.741873e-01,2.780377e-01,1.111092e-02,7.608625e-02,4.619460e-02,1.530924e-02,8.481269e-03,3.470399e-02,5.588872e-02	0.424123	0.109019	0.014119	-682135	5
Bricei001	Bricei023	457811	0.896107	0	0	0	0	0.103893	0	0	0	0	0.103893	0	0	0	0	0	0	0	0.051947	0.051947	-493952	62	-1	0.935343	5.131157e-01,2.332054e-01,1.628620e-02,7.831616e-02,3.869064e-02,2.061986e-02,8.997163e-03,3.001020e-02,6.075870e-02	0.653475	0.099864	-0.02702	-673926	5
Bricei001	Bricei031	470144	0.880775	0	0	0.018698	0	0.060754	0	0.039773	0	0	0.100528	0.058471	0	0	0	0.039774	0	0.039774	0.0795	0.021028	-442593	70	-1	0.96054	6.272291e-01,1.104002e-01,2.446484e-02,8.485485e-02,3.632717e-02,1.727343e-02,1.381066e-02,2.880394e-02,5.683578e-02	1.05363	0.129922	-0.128107	-635062	5
Bricei001	Bricei035	464193	0.895166	0	0	0	0	0.104834	0	0	0	0	0.104834	0	0	0	0	0	0	0	0.052417	0.052417	-481732	62	-1	0.948382	5.809674e-01,1.746752e-01,7.580898e-03,7.779523e-02,4.554140e-02,1.425269e-02,1.545262e-02,4.708817e-02,3.664639e-02	0.505771	0.1352	-0.001298	-643704	5
Bricei001	Bricei042	434297	0.892561	0	0	0	0	0.107439	0	0	0	0	0.107439	0	0	0	0	0	0	0	0.05372	0.05372	-448260	54	-1	0.887302	5.729006e-01,1.775559e-01,1.247073e-02,7.428787e-02,4.984377e-02,1.262730e-02,1.141845e-02,5.159142e-02,3.730396e-02	0.479281	0.14662	0.004968	-610277	5
Bricei002	Bricei004	384234	1	0	0	0	0	0	0	0	0	0	4e-06	0	0	0	0	0	0	0	2e-06	2e-06	-449751	46	-449751	0.785019	4.881947e-01,2.083002e-01,1.307016e-02,1.196146e-01,5.927378e-02,2.268930e-02,8.671799e-03,2.771748e-02,5.246803e-02	0.366806	0.148161	0.031779	-590227	5
Bricei002	Bricei011	433627	1	0	0	0	0	0	0	0	0	0	2e-06	0	0	0	0	0	0	0	1e-06	1e-06	-558820	54	-558820	0.885933	4.302384e-01,2.641487e-01,1.272292e-02,1.148406e-01,7.099189e-02,1.936457e-02,9.508172e-03,2.773582e-02,5.044889e-02	0.31315	0.158351	0.046701	-683886	5
Bricei002	Bricei021	434643	1	0	0	0	0	0	0	0	0	0	0	0	0	0	0	0	0	0	0	0	-471210	70	-471210	0.888009	5.332629e-01,1.599428e-01,1.395858e-02,1.196637e-01,6.375807e-02,2.151421e-02,6.626128e-03,1.755004e-02,6.372356e-02	0.322857	0.187935	0.050626	-643212	5
Bricei003	Bricei005	455608	0.874524	0	0	1.4e-05	0	0.066277	0	0.059185	0	0	0.125462	0.0592	0	0	0	0.059185	0	0.059185	0.092331	0.033131	-528102	78	-1	0.930842	5.620051e-01,1.140739e-01,2.504126e-02,1.060824e-01,5.593624e-02,4.548647e-02,3.186072e-02,2.248863e-02,3.702525e-02	1.01727	0.162118	-0.144668	-692923	5
Bricei003	Bricei007	362521	0.871436	0	0	0	0	0.128563	0	0	0	0	0.128563	0	0	0	0	0	0	0	0.064282	0.064282	-439028	34	-1	0.740658	5.287528e-01,1.643105e-01,8.289175e-03,1.164843e-01,4.703728e-02,4.415192e-02,3.465179e-02,2.745772e-02,2.886453e-02	0.912913	0.118978	-0.087002	-552102	5
Bricei003	Bricei011	462815	0.871543	0	0	0	0	0.128456	0	0	0	0	0.128456	0	0	0	0	0	0	0	0.064228	0.064228	-651087	54	-1	0.945566	4.168750e-01,2.750667e-01,1.153593e-02,1.047438e-01,5.929151e-02,4.179640e-02,3.303048e-02,2.795285e-02,2.970733e-02	0.751649	0.119993	-0.052524	-752034	5
Bricei003	Bricei015	431092	0.876762	0	0	2.3e-05	0	0.071858	0	0.051357	0	0	0.123215	0.051381	0	0	0	0.051357	0	0.051357	0.087298	0.035917	-492829	82	-1	0.880754	5.756544e-01,1.085383e-01,1.683863e-02,1.134839e-01,4.783202e-02,4.681831e-02,3.165218e-02,2.245460e-02,3.672766e-02	1.01377	0.140771	-0.127015	-637710	5
Bricei003	Bricei016	456301	0.872317	0	0	7e-06	0	0.127619	0	5.7e-05	0	0	0.127676	6.4e-05	0	0	0	5.7e-05	0	5.7e-05	0.06387	0.063806	-558156	82	-1	0.932258	5.265428e-01,1.503174e-01,2.507994e-02,1.078126e-01,5.963169e-02,3.952435e-02,2.737667e-02,2.995391e-02,3.376061e-02	0.879677	0.156899	-0.10133	-715925	5
Bricei003	Bricei021	464396	0.874706	0	0	0	0	0.125294	0	0	0	0	0.125294	0	0	0	0	0	0	0	0.062647	0.062647	-556010	106	-1	0.948796	5.130772e-01,1.753439e-01,1.569781e-02,1.196587e-01,4.206109e-02,4.386989e-02,2.716216e-02,2.292009e-02,4.020922e-02	1.01899	0.103944	-0.097909	-720310	5
Bricei003	Bricei023	459927	0.873918	0	0	0	0	0.126082	0	0	0	0	0.126082	0	0	0	0	0	0	0	0.063041	0.063041	-592990	58	-1	0.939666	4.536155e-01,2.325282e-01,1.615256e-02,1.201712e-01,3.946713e-02,4.730751e-02,2.605631e-02,3.043961e-02,3.426196e-02	1.06947	0.083501	-0.088246	-739509	5
Bricei003	Bricei039	469598	0.856759	0	0	0.02059	0	0.028206	0	0.094445	0	0	0.122651	0.115034	0	0	0	0.094445	0	0.094445	0.118843	0.003808	-485682	138	-1	0.959425	6.173493e-01,7.554334e-02,9.052424e-03,1.215380e-01,4.170376e-02,4.373741e-02,3.335619e-02,1.433141e-02,4.338817e-02	1.0169	0.140153	-0.127345	-644010	5
Bricei004	Bricei015	377012	0.961395	0	0	0.038604	0	0	0	0	0	0	0	0.038605	0	0	0	0	0	0	0.019303	-0.019302	-445608	94	-1	0.770264	4.959285e-01,1.035909e-01,1.374492e-02,2.133858e-01,5.421578e-02,3.078682e-02,1.221447e-02,1.989592e-02,5.623694e-02	0.478816	0.137737	0.004825	-576829	5
Bricei004	Bricei016	394382	1	0	0	0	0	0	0	0	0	0	1e-06	1.8e-05	0	0	0	0	0	0	1e-05	-8e-06	-497006	98	-497006	0.805752	4.309451e-01,1.563155e-01,2.501889e-02,2.209330e-01,4.631550e-02,3.147456e-02,1.356553e-02,3.382507e-02,4.160687e-02	0.833078	0.096264	-0.05765	-644832	5
Bricei004	Bricei024	384328	1	0	0	0	0	0	0	0	0	0	0	2e-05	0	0	0	0	0	0	1e-05	-1e-05	-479304	78	-479304	0.785211	4.517548e-01,1.459170e-01,1.703493e-02,2.262364e-01,3.950792e-02,3.131180e-02,1.450324e-02,3.018776e-02,4.354614e-02	0.798274	0.084928	-0.045972	-609188	5
Bricei004	Bricei031	404187	0.940591	0	0	0.059409	0	0	0	0	0	0	0	0.059409	0	0	0	0	0	0	0.029705	-0.029705	-481476	82	-1	0.825785	5.069708e-01,8.412690e-02,2.265041e-02,2.055806e-01,6.278529e-02,2.886288e-02,1.236309e-02,2.866248e-02,4.799759e-02	0.55767	0.164253	-0.015317	-623107	5
Bricei004	Bricei039	401776	0.896606	0	0	0.103394	0	0	0	0	0	0	0	0.103394	0	0	0	0	0	0	0.051697	-0.051697	-432820	50	-1	0.820859	5.335261e-01,7.238113e-02,7.397157e-03,2.269324e-01,4.171728e-02,2.891163e-02,1.032665e-02,1.815688e-02,6.065071e-02	0.424855	0.114575	0.014587	-571757	5
Bricei004	Bricei043	403243	0.84249	0	0	0.15751	0	0	0	0	0	0	0	0.15751	0	0	0	0	0	0	0.078755	-0.078755	-462509	54	-1	0.823856	5.125966e-01,8.571755e-02,1.483225e-02,2.351957e-01,3.359265e-02,2.894533e-02,1.759981e-02,2.723172e-02,4.428843e-02	0.965451	0.082029	-0.070388	-596720	5
Bricei005	Bricei007	363872	0.945676	0	0	0	0	0.054323	0	0	0	0	0.054324	0	0	0	0	0	0	0	0.027162	0.027162	-404381	58	-1	0.743418	5.320745e-01,1.561318e-01,1.104234e-02,1.255689e-01,4.834942e-02,1.811901e-02,2.141962e-02,3.479520e-02,5.249923e-02	0.671403	0.131715	-0.038428	-549081	5
Bricei005	Bricei016	452960	0.955932	0	0	5.6e-05	0	0.044007	0	6e-06	0	0	0.044013	6.2e-05	0	0	0	6e-06	0	6e-06	0.022037	0.021975	-509316	110	-1	0.925432	5.203373e-01,1.518788e-01,2.598243e-02,1.223927e-01,5.239094e-02,1.940127e-02,1.804133e-02,3.630563e-02,5.326960e-02	0.840293	0.140082	-0.082014	-705764	5
Bricei005	Bricei023	455069	0.957381	0	0	0	0	0.042619	0	0	0	0	0.042619	0	0	0	0	0	0	0	0.02131	0.02131	-539761	82	-1	0.929741	4.756114e-01,2.120338e-01,1.311889e-02,1.056257e-01,6.168515e-02,2.494127e-02,1.813791e-02,2.838910e-02,6.045677e-02	0.506715	0.153352	-0.001676	-720820	5
Bricei005	Bricei034	463076	0.955644	0	0	0	0	0.044356	0	0	0	0	0.044356	0	0	0	0	0	0	0	0.022178	0.022178	-540815	74	-1	0.9461	4.969962e-01,1.897118e-01,1.179072e-02,1.166418e-01,5.887371e-02,1.856067e-02,1.850884e-02,3.776270e-02,5.115359e-02	0.514654	0.149815	-0.003591	-720641	5
Bricei005	Bricei042	431585	0.949382	0	0	0	0	0.050618	0	0	0	0	0.050618	0	0	0	0	0	0	0	0.025309	0.025309	-493751	54	-1	0.881761	5.187692e-01,1.699271e-01,1.151106e-02,1.193206e-01,5.438790e-02,1.784585e-02,1.971107e-02,5.478874e-02,3.373843e-02	0.574064	0.138355	-0.017117	-659361	5
Bricei007	Bricei008	364081	0.98937	0	0	0.01063	0	0	0	0	0	0	0	0.01063	0	0	0	0	0	0	0.005315	-0.005315	-420447	94	-1	0.743845	5.168767e-01,1.513674e-01,1.184626e-02,1.723600e-01,4.044979e-02,2.660672e-02,1.684515e-02,1.826242e-02,4.538550e-02	0.709309	0.101815	-0.037671	-542837	5
Bricei007	Bricei024	354906	1	0	0	0	0	0	0	0	0	0	0	1.7e-05	0	0	0	0	0	0	8e-06	-8e-06	-406346	74	-406346	0.7251	5.319239e-01,1.330042e-01,1.705240e-02,1.568472e-01,4.868895e-02,3.129279e-02,8.168360e-03,2.984734e-02,4.317481e-02	0.517998	0.129419	-0.003909	-532148	5
Bricei007	Bricei040	365366	1	0	0	0	0	0	0	0	0	0	0	0	0	0	0	0	0	0	0	0	-448936	86	-448936	0.746471	4.507754e-01,2.121161e-01,1.625493e-02,1.578800e-01,4.601413e-02,3.561087e-02,8.714549e-03,1.819545e-02,5.443856e-02	0.542648	0.102533	-0.007609	-577131	5
Bricei007	Bricei042	349163	1	0	0	0	0	0	0	0	0	0	0	0	0	0	0	0	0	0	0	0	-418137	94	-418137	0.713367	4.865607e-01,1.807952e-01,1.094331e-02,1.626175e-01,5.081581e-02,2.670386e-02,8.838279e-03,4.786876e-02,2.485659e-02	0.38928	0.11608	0.021656	-534847	5
Bricei008	Bricei011	450424	0.98926	0	0	0	0	0.01074	0	0	0	0	0.01074	0	0	0	0	0	0	0	0.00537	0.00537	-610659	90	-1	0.920251	3.920706e-01,2.970468e-01,1.804078e-02,1.498921e-01,3.931851e-02,2.064055e-02,1.148473e-02,2.786708e-02,4.363888e-02	0.750932	0.074896	-0.034372	-711515	5
Bricei008	Bricei015	424314	0.96387	0	0	0.006121	0	0	0	0.030008	0	0	0.030008	0.03613	0	0	0	0.030008	0	0.030008	0.033069	-0.003061	-461939	78	-1	0.866906	5.801105e-01,1.058744e-01,2.089019e-02,1.315441e-01,5.578416e-02,2.273081e-02,9.184236e-03,1.810216e-02,5.577945e-02	0.539121	0.180926	-0.011197	-604643	5
Bricei008	Bricei016	447526	0.987345	0	0	0	0	0.000157	0	0.012498	0	0	0.012655	0.012499	0	0	0	0.012498	0	0.012498	0.012577	7.8e-05	-522215	106	-1	0.91433	5.247002e-01,1.515152e-01,3.070436e-02,1.272798e-01,5.977083e-02,2.279421e-02,1.039269e-02,2.899943e-02,4.384326e-02	0.687577	0.16081	-0.049815	-687155	5
Bricei008	Bricei021	451727	0.987595	0	0	0	0	0.012405	0	0	0	0	0.012405	0	0	0	0	0	0	0	0.006203	0.006203	-519000	78	-1	0.922913	5.126193e-01,1.742158e-01,2.195131e-02,1.344883e-01,5.307409e-02,2.067842e-02,1.038238e-02,1.599196e-02,5.659834e-02	0.609218	0.140516	-0.025676	-683355	5
Bricei008	Bricei022	452691	0.989247	0	0	0	0	0.010753	0	0	0	0	0.010753	0	0	0	0	0	0	0	0.005376	0.005376	-548299	94	-1	0.924882	4.801929e-01,2.061561e-01,2.109165e-02,1.267841e-01,4.987729e-02,3.275744e-02,9.328659e-03,1.489316e-02,5.891878e-02	0.609903	0.121353	-0.022824	-704231	5
Bricei008	Bricei023	447648	0.990391	0	0	0	0	0.009609	0	0	0	0	0.009609	0	0	0	0	0	0	0	0.004804	0.004804	-554365	106	-1	0.914579	4.534858e-01,2.335540e-01,1.961586e-02,1.364398e-01,4.645168e-02,2.719771e-02,8.669758e-03,2.394962e-02,5.063577e-02	0.608926	0.103358	-0.019686	-702526	5
Bricei008	Bricei033	457762	0.988912	0	0	0	0	0.011088	0	0	0	0	0.011088	0	0	0	0	0	0	0	0.005544	0.005544	-530529	90	-1	0.935243	5.018874e-01,1.907039e-01,1.392645e-02,1.435943e-01,4.740236e-02,1.913221e-02,9.214395e-03,2.205950e-02,5.207946e-02	0.488179	0.118913	0.002383	-687395	5
Bricei008	Bricei035	452854	0.98972	0	0	0	0	0.01028	0	0	0	0	0.01028	0	0	0	0	0	0	0	0.00514	0.00514	-542569	98	-1	0.925215	5.281526e-01,1.632314e-01,1.546635e-02,1.285094e-01,6.585125e-02,1.581304e-02,1.472439e-02,4.106401e-02,2.718757e-02	0.458469	0.173838	0.011388	-677975	5
Bricei008	Bricei037	450170	0.988934	0	0	1e-06	0	0.011065	0	0	0	0	0.011065	1e-06	0	0	0	0	0	0	0.005533	0.005532	-543634	82	-1	0.919732	4.868139e-01,1.906769e-01,2.940667e-02,1.469001e-01,3.970944e-02,2.322012e-02,1.108248e-02,1.901948e-02,5.317102e-02	1.01964	0.094478	-0.089864	-697153	5
Bricei008	Bricei044	459108	0.92922	0	0	0.059448	0	0.011322	0	1e-05	0	0	0.011332	0.059458	0	0	0	1e-05	0	1e-05	0.035395	-0.024063	-504431	106	-1	0.937993	5.634469e-01,1.239469e-01,1.950739e-02,1.454081e-01,4.339066e-02,2.110614e-02,1.470678e-02,1.827892e-02,5.020823e-02	0.788515	0.12652	-0.063303	-662118	5
Bricei011	Bricei015	432592	0.963788	0	0	0.036212	0	0	0	0	0	0	0	0.036212	0	0	0	0	0	0	0.018106	-0.018106	-558642	82	-1	0.883818	4.210596e-01,1.188418e-01,1.497716e-02,2.881052e-01,4.519732e-02,2.859045e-02,1.145190e-02,1.541869e-02,5.635795e-02	0.584748	0.094677	-0.014151	-673970	5
Bricei011	Bricei016	458318	1	0	0	0	0	0	0	0	0	0	0	6.1e-05	0	0	0	0	0	0	3e-05	-3e-05	-629452	98	-629453	0.936379	3.948307e-01,1.343390e-01,2.398553e-02,2.528986e-01,8.230312e-02,2.882060e-02,1.347100e-02,2.439136e-02,4.496005e-02	0.455105	0.172216	0.012214	-765189	5
Bricei011	Bricei024	446996	1	0	0	0	0	0	0	0	0	0	0	7e-06	0	0	0	0	0	0	4e-06	-3e-06	-604639	78	-604639	0.913247	3.952071e-01,1.433458e-01,1.850576e-02,2.776289e-01,4.670959e-02,3.587728e-02,1.807622e-02,2.661098e-02,3.803837e-02	0.783179	0.089818	-0.045858	-728978	5
Bricei011	Bricei031	474548	0.939256	0	0	0.060743	0	0	0	0	0	0	0	0.060743	0	0	0	0	0	0	0.030372	-0.030372	-616760	46	-1	0.969538	4.618964e-01,7.414845e-02,1.990315e-02,2.491613e-01,7.876759e-02,3.331170e-02,1.421985e-02,2.283857e-02,4.575301e-02	0.433211	0.190452	0.019593	-747556	5
Bricei011	Bricei034	471593	1	0	0	0	0	0	0	0	0	0	0	0	0	0	0	0	0	0	0	0	-667798	98	-1	0.9635	3.520833e-01,1.926004e-01,1.108583e-02,2.665710e-01,6.267269e-02,3.223542e-02,1.261681e-02,3.266800e-02,3.746663e-02	0.378197	0.114413	0.023509	-783516	5
Bricei011	Bricei043	473683	0.833436	0	0	0.166564	0	0	0	0	0	0	0	0.166564	0	0	0	0	0	0	0.083282	-0.083282	-592130	50	-1	0.96777	4.720520e-01,7.026007e-02,1.379615e-02,2.788447e-01,5.238736e-02,2.980685e-02,1.745260e-02,2.180150e-02,4.359878e-02	0.596494	0.121278	-0.020001	-713362	5
Bricei011	Bricei044	474266	0.944025	0	0	0.055975	0	0	0	0	0	0	0	0.055975	0	0	0	0	0	0	0.027988	-0.027988	-616767	78	-1	0.968962	4.455221e-01,9.672420e-02,1.296741e-02,2.592722e-01,7.149996e-02,3.123985e-02,1.828931e-02,1.743115e-02,4.705376e-02	0.437157	0.164019	0.016409	-747902	5
Bricei015	Bricei016	429018	0.966062	0	0	0	0	0.014011	0	0.019926	0	0	0.033938	0.019927	0	0	0	0.019926	0	0.019926	0.026932	0.007006	-469853	74	-1	0.876516	5.533078e-01,1.449170e-01,2.253752e-02,9.835718e-02,6.259877e-02,1.819737e-02,1.451454e-02,2.900345e-02,5.656639e-02	0.591898	0.191126	-0.027679	-640925	5
Bricei015	Bricei033	439684	0.963984	0	0	0	0	0.036016	0	0	0	0	0.036016	0	0	0	0	0	0	0	0.018008	0.018008	-480249	70	-1	0.898308	5.427830e-01,1.712957e-01,6.079366e-03,9.959425e-02,6.228792e-02,1.775821e-02,1.444674e-02,2.350097e-02,6.225380e-02	0.329536	0.187233	0.048625	-642531	5
Bricei015	Bricei034	438188	0.964828	0	0	0	0	0.035172	0	0	0	0	0.035172	0	0	0	0	0	0	0	0.017586	0.017586	-502449	54	-1	0.895251	5.155413e-01,1.974039e-01,7.259441e-03,1.060367e-01,5.035282e-02,2.335299e-02,1.251518e-02,3.723744e-02,5.030033e-02	0.392721	0.131194	0.023247	-657948	5
Bricei015	Bricei035	435260	0.964112	0	0	0	0	0.035888	0	0	0	0	0.035888	0	0	0	0	0	0	0	0.017944	0.017944	-492386	70	-1	0.889269	5.428158e-01,1.709622e-01,6.908514e-03,1.098700e-01,4.910628e-02,2.039930e-02,2.011671e-02,4.770023e-02,3.212103e-02	0.550342	0.130617	-0.011057	-640788	5
Bricei015	Bricei037	432756	0.963339	0	0	0	0	0.036659	0	2e-06	0	0	0.03666	2e-06	0	0	0	2e-06	0	2e-06	0.018331	0.018329	-489975	86	-1	0.884153	5.202747e-01,1.804527e-01,2.096100e-02,1.134381e-01,4.393007e-02,2.094252e-02,1.569245e-02,2.079694e-02,6.351154e-02	0.834359	0.118002	-0.069368	-656020	5
Bricei015	Bricei042	411032	0.963578	0	0	0	0	0.036422	0	0	0	0	0.036422	0	0	0	0	0	0	0	0.018211	0.018211	-461158	82	-1	0.83977	5.365373e-01,1.771517e-01,8.237801e-03,1.080767e-01,4.821279e-02,2.128788e-02,1.477987e-02,5.332188e-02,3.239407e-02	0.477418	0.125929	0.004772	-607710	5
Bricei016	Bricei021	459669	1	0	0	0	0	0	0	0	0	0	4.6e-05	0	0	0	0	0	0	0	2.3e-05	2.3e-05	-535963	98	-535963	0.939139	4.873572e-01,1.685735e-01,7.437961e-03,1.444083e-01,5.320785e-02,4.117746e-02,2.452634e-02,2.174391e-02,5.156754e-02	0.600744	0.130454	-0.022228	-726661	5
Bricei016	Bricei033	465643	1	0	0	0	0	0	0	0	0	0	3e-06	0	0	0	0	0	0	0	2e-06	2e-06	-548715	70	-548715	0.951344	4.784824e-01,1.751234e-01,6.605919e-03,1.534717e-01,6.114556e-02,2.703359e-02,2.135542e-02,2.443718e-02,5.234482e-02	0.457291	0.149857	0.010397	-733089	5
Bricei016	Bricei035	460905	1	0	0	0	0	0	0	0	0	0	2.6e-05	0	0	0	0	0	0	0	1.3e-05	1.3e-05	-559653	114	-559653	0.941664	4.943296e-01,1.615930e-01,5.604192e-03,1.477116e-01,6.666884e-02,2.630477e-02,2.884542e-02,4.165717e-02,2.728545e-02	0.516727	0.161929	-0.004368	-720646	5
Bricei016	Bricei039	464830	0.886657	0	0	0.113071	0	6e-06	0	0.000266	0	0	0.000272	0.113337	0	0	0	0.000266	0	0.000266	0.056804	-0.056532	-463039	54	-1	0.949683	5.914722e-01,6.298217e-02,6.494848e-03,1.561840e-01,5.062496e-02,3.415442e-02,2.536841e-02,1.723426e-02,5.548480e-02	0.629398	0.167401	-0.035238	-649577	5
Bricei016	Bricei040	461412	1	0	0	0	0	0	0	0	0	0	2.1e-05	0	0	0	0	0	0	0	1.1e-05	1e-05	-572694	90	-572694	0.9427	4.473746e-01,2.046262e-01,9.579291e-03,1.445281e-01,5.469732e-02,4.115628e-02,2.581641e-02,1.721455e-02,5.500724e-02	0.647119	0.123492	-0.031135	-748736	5
Bricei016	Bricei043	466084	0.835268	0	0	0.164711	0	2e-05	0	1e-06	0	0	2.1e-05	0.164711	0	0	0	1e-06	0	1e-06	0.082366	-0.082345	-497188	58	-1	0.952245	5.731177e-01,7.571167e-02,1.171248e-02,1.669828e-01,4.704302e-02,2.722900e-02,2.707023e-02,2.222990e-02,4.890320e-02	0.824409	0.142151	-0.079025	-669863	5
Bricei016	Bricei044	466934	0.944286	0	0	0.049633	0	0	0	0.006081	0	0	0.006081	0.055714	0	0	0	0.006081	0	0.006081	0.030898	-0.024817	-520636	94	-1	0.953982	5.446958e-01,1.047129e-01,1.118574e-02,1.483143e-01,5.879846e-02,3.425323e-02,2.950952e-02,2.233506e-02,4.619497e-02	0.692114	0.167847	-0.052882	-706756	5
Bricei021	Bricei037	467387	1	0	0	0	0	0	0	0	0	0	0	9e-06	0	0	0	0	0	0	5e-06	-4e-06	-564630	78	-564630	0.954907	4.541483e-01,1.801997e-01,2.223211e-02,1.802104e-01,4.123350e-02,2.214439e-02,1.043675e-02,2.806454e-02,6.133033e-02	0.792289	0.093017	-0.048884	-745792	5
Bricei022	Bricei024	449937	1	0	0	0	0	0	0	0	0	0	0	3.2e-05	0	0	0	0	0	0	1.6e-05	-1.6e-05	-544306	82	-544306	0.919256	4.729618e-01,1.325830e-01,1.246619e-02,1.981789e-01,4.947582e-02,2.068956e-02,2.019616e-02,3.411811e-02,5.933053e-02	0.660168	0.118298	-0.03271	-714530	5
Bricei022	Bricei035	471220	1	0	0	0	0	0	0	0	0	0	0	0	0	0	0	0	0	0	0	0	-592907	82	-592907	0.962738	4.452973e-01,1.653814e-01,5.697975e-03,2.037859e-01,5.446925e-02,1.182250e-02,2.331607e-02,4.888375e-02,4.134587e-02	0.532668	0.118698	-0.006605	-748928	5
Bricei022	Bricei043	476885	0.835965	0	0	0.164035	0	0	0	0	0	0	0	0.164035	0	0	0	0	0	0	0.082018	-0.082017	-529546	58	-1	0.974312	5.298888e-01,7.303648e-02,1.334284e-02,2.088554e-01,4.320958e-02,1.768561e-02,2.867568e-02,2.899231e-02,5.631337e-02	0.972435	0.116597	-0.098382	-708629	5
Bricei023	Bricei035	465024	1	0	0	0	0	0	0	0	0	0	0	0	0	0	0	0	0	0	0	0	-596294	66	-596294	0.950079	4.546712e-01,1.377241e-01,6.412572e-03,2.016326e-01,8.197211e-02,1.944631e-02,1.678193e-02,4.793516e-02,3.342408e-02	0.282956	0.190663	0.062352	-742239	5
Bricei023	Bricei039	469121	0.879224	0	0	0.120776	0	0	0	0	0	0	0	0.120776	0	0	0	0	0	0	0.060388	-0.060388	-500636	46	-1	0.95845	5.338687e-01,5.686166e-02,7.848721e-03,2.237163e-01,5.113606e-02,2.800344e-02,1.585518e-02,2.232047e-02,6.038954e-02	0.463546	0.144205	0.008607	-677117	5
Bricei023	Bricei043	470663	0.829226	0	0	0.170774	0	0	0	0	0	0	0	0.170774	0	0	0	0	0	0	0.085387	-0.085387	-533975	54	-1	0.9616	5.073758e-01,7.866563e-02,1.215307e-02,2.402611e-01,3.581968e-02,2.719143e-02,2.119351e-02,2.895702e-02,4.838281e-02	0.930957	0.087703	-0.069112	-700599	5
Bricei023	Bricei044	471223	0.943172	0	0	0.056828	0	0	0	0	0	0	0	0.056828	0	0	0	0	0	0	0.028414	-0.028414	-559032	82	-1	0.962745	4.818716e-01,1.044346e-01,1.117093e-02,2.210121e-01,5.512464e-02,2.792733e-02,1.957672e-02,2.608744e-02,5.279454e-02	0.557784	0.134382	-0.013009	-734484	5
Bricei024	Bricei031	455684	0.94043	0	0	0.059569	0	1e-06	0	0	0	0	1e-06	0.059569	0	0	0	0	0	0	0.029785	-0.029784	-501640	42	-1	0.930997	5.590716e-01,1.122861e-01,1.783912e-02,1.496125e-01,3.396433e-02,3.445589e-02,1.601548e-02,2.982549e-02,4.692945e-02	0.996769	0.094336	-0.085623	-670829	5
Bricei024	Bricei035	449802	1	0	0	0	0	0	0	0	0	0	1.4e-05	0	0	0	0	0	0	0	7e-06	7e-06	-538893	82	-538893	0.91898	5.081214e-01,1.732762e-01,8.890579e-03,1.407375e-01,5.389927e-02,2.262106e-02,2.430180e-02,4.067123e-02,2.748098e-02	0.615822	0.131302	-0.025738	-687377	5
Bricei024	Bricei037	446964	1	0	0	0	0	0	0	0	0	0	9e-06	1e-06	0	0	0	0	0	0	5e-06	4e-06	-540344	106	-540344	0.913182	4.969058e-01,1.659418e-01,2.727960e-02,1.314580e-01,5.740955e-02,2.850118e-02,1.575742e-02,2.658156e-02,5.016511e-02	0.749649	0.14515	-0.06134	-709755	5
Bricei024	Bricei040	449972	1	0	0	0	0	0	0	0	0	0	2.1e-05	1e-06	0	0	0	1e-06	0	1e-06	1.1e-05	1e-05	-550681	58	-550682	0.919327	4.759496e-01,2.013370e-01,1.291858e-02,1.331038e-01,5.517454e-02,2.890180e-02,1.094957e-02,1.793000e-02,6.373508e-02	0.432594	0.136186	0.01513	-701931	5
Bricei024	Bricei044	455608	0.945543	0	0	0.054456	0	1e-06	0	0	0	0	1e-06	0.054457	0	0	0	0	0	0	0.027229	-0.027228	-501267	98	-1	0.930842	5.503679e-01,1.249495e-01,1.424251e-02,1.519486e-01,3.819292e-02,2.763340e-02,2.017963e-02,2.267958e-02,4.980597e-02	0.90127	0.105612	-0.075945	-671247	5
Bricei031	Bricei042	447055	0.939527	0	0	1e-06	0	0.06047	0	2e-06	0	0	0.060472	3e-06	0	0	0	2e-06	0	2e-06	0.030237	0.030235	-508866	58	-1	0.913367	5.291832e-01,1.858742e-01,9.529029e-03,1.120779e-01,4.757356e-02,1.613895e-02,1.548132e-02,4.681303e-02,3.732874e-02	0.525719	0.123275	-0.005366	-662201	5
Bricei033	Bricei037	473627	1	0	0	0	0	0	0	0	0	0	0	2.4e-05	0	0	0	0	0	0	1.2e-05	-1.2e-05	-577346	86	-577346	0.967656	4.506690e-01,1.810686e-01,2.202577e-02,1.847171e-01,4.914416e-02,2.611549e-02,7.873284e-03,2.038102e-02,5.800556e-02	0.608395	0.11114	-0.020867	-753323	5
Bricei033	Bricei042	445777	1	0	0	0	0	0	0	0	0	0	0	0	0	0	0	0	0	0	0	0	-534892	70	-534892	0.910756	4.626147e-01,1.806172e-01,1.160894e-02,1.849826e-01,5.443753e-02,1.860796e-02,8.995529e-03,4.509654e-02,3.303894e-02	0.378498	0.120997	0.02458	-694068	5
Bricei034	Bricei037	472337	1	0	0	0	0	0	0	0	0	0	0	6e-06	0	0	0	0	0	0	3e-06	-3e-06	-600286	94	-600286	0.96502	4.450869e-01,1.610333e-01,2.468576e-02,1.863225e-01,6.601854e-02,3.591715e-02,1.179031e-02,2.376058e-02,4.538497e-02	0.552513	0.148855	-0.012862	-774295	5
Bricei034	Bricei044	481331	0.944218	0	0	0.055782	0	0	0	0	0	0	0	0.055782	0	0	0	0	0	0	0.027891	-0.027891	-558771	82	-1	0.983396	5.007240e-01,1.172520e-01,1.300976e-02,2.097787e-01,4.712142e-02,3.095998e-02,1.163233e-02,2.176673e-02,4.775508e-02	0.522949	0.116522	-0.004563	-728587	5
Bricei035	Bricei037	468873	1	0	0	0	0	0	0	0	0	0	0	2e-06	0	0	0	0	0	0	1e-06	-1e-06	-588135	66	-588136	0.957943	4.835446e-01,1.607557e-01,2.745520e-02,1.508980e-01,7.697820e-02,4.126277e-02,9.439656e-03,1.267721e-02,3.698869e-02	0.47929	0.191256	0.006137	-740604	5
Bricei035	Bricei039	475486	0.888571	0	0	0.111427	0	0	0	2e-06	0	0	2e-06	0.111429	0	0	0	2e-06	0	2e-06	0.055715	-0.055714	-489630	46	-1	0.971454	5.824020e-01,7.591180e-02,1.343468e-02,1.805037e-01,4.443874e-02,4.399709e-02,9.213731e-03,1.183841e-02,3.825980e-02	0.509655	0.132693	-0.002139	-653242	5
Bricei037	Bricei040	469344	1	0	0	0	0	0	0	0	0	0	3e-06	0	0	0	0	0	0	0	2e-06	2e-06	-600842	82	-600842	0.958906	4.147576e-01,2.129909e-01,1.556215e-02,1.808460e-01,4.462399e-02,2.535241e-02,2.377574e-02,1.732631e-02,6.476486e-02	0.881541	0.093777	-0.064766	-768225	5
Bricei037	Bricei044	474969	0.943858	0	0	0.056117	0	2.5e-05	0	0	0	0	2.5e-05	0.056117	0	0	0	0	0	0	0.028071	-0.028046	-548803	75	-1	0.970398	5.098333e-01,1.216795e-01,1.217132e-02,1.848479e-01,4.187221e-02,2.358891e-02,2.794077e-02,2.225198e-02,5.581417e-02	0.957965	0.106686	-0.087941	-727862	5
Bricei039	Bricei040	476054	0.886847	0	0	2e-06	0	0.11315	0	1e-06	0	0	0.113151	3e-06	0	0	0	1e-06	0	1e-06	0.056577	0.056574	-502088	38	-1	0.972615	5.491646e-01,2.086654e-01,1.453407e-02,6.127036e-02,5.042495e-02,2.003344e-02,8.446521e-03,1.619354e-02,7.126713e-02	0.455738	0.153201	0.010967	-672676	5

## Sheet: Unrelated rab .2
Indv1	Indv2	nSites	J9	J8	J7	J6	J5	J4	J3	J2	J1	rab	Fa	Fb	theta	inbred_relatedness_1_2	inbred_relatedness_2_1	fraternity	identity	zygosity	2of3_IDB	FDiff	loglh	nIter	bestoptimll	coverage	2dsfs	R0	R1	KING	2dsfs_loglike	2dsfsf_niter
Bricei033	Bricei034	479933	0.724941	0.17618	0.098878	0	0	0	0	0	0	0.186968	0	0	0.093484	0	0	0.098878	0	0.098878	0.186968	0	-577834	142	-1	0.98054	5.062832e-01,1.413864e-01,5.525771e-03,1.183957e-01,1.175206e-01,2.467844e-02,5.788308e-03,2.938744e-02,5.103421e-02	0.096273	0.361422	0.172881	-734702	5
Bricei023	Bricei037	462379	0.69122	0.245432	0.063288	5.9e-05	0	0	0	0	1e-06	0.186005	1e-06	6e-05	0.093003	1e-06	1e-06	0.063288	1e-06	0.063289	0.186034	-2.9e-05	-589704	70	-1	0.944676	4.839861e-01,1.055433e-01,9.714974e-03,1.460317e-01,1.216902e-01,3.474206e-02,1.317101e-02,2.319958e-02,6.192106e-02	0.188068	0.366093	0.13731	-741735	5
Bricei031	Bricei044	485234	0.690967	0.123461	0.055055	0.057995	0	0.001335	0.068458	0.002728	0	0.16813	0.072521	0.060723	0.092622	0.034229	0	0.057783	0	0.057784	0.217637	-0.02833	-504350	98	-1	0.99137	6.177597e-01,9.817325e-02,8.257871e-03,8.729603e-02,6.074801e-02,2.836363e-02,1.719789e-02,2.718276e-02,5.502088e-02	0.419039	0.227972	0.027134	-667938	5
Bricei035	Bricei044	477556	0.736261	0.178691	0.028646	2e-06	0.0564	0	0	0	0	0.160292	0	0.056402	0.087196	0	0.0282	0.028646	0	0.028646	0.174393	-1e-06	-541130	102	-1	0.975683	5.745295e-01,8.889010e-02,8.577005e-03,1.418054e-01,8.175167e-02,4.518004e-02,6.204508e-03,1.535946e-02,3.770238e-02	0.18081	0.267148	0.114766	-675866	5
Bricei033	Bricei040	476900	0.846459	0.001612	0.151929	0	0	0	0	0	0	0.152735	0	0	0.076367	0	0	0.151929	0	0.151929	0.152735	0	-580979	250	-1	0.974343	4.992367e-01,1.437303e-01,1.116796e-02,1.140868e-01,1.168610e-01,2.871881e-02,5.791571e-03,1.447473e-02,6.593206e-02	0.145126	0.367522	0.155109	-737632	5
Bricei002	Bricei042	407860	0.742201	0.238682	0.019117	0	0	0	0	0	0	0.138458	0	0	0.069229	0	0	0.019117	0	0.019117	0.138458	0	-454438	86	-1	0.833289	5.642500e-01,1.345167e-01,6.377188e-03,9.344383e-02,9.164419e-02,2.088462e-02,4.543226e-03,4.925465e-02,3.508557e-02	0.119161	0.296564	0.145004	-585944	5
Bricei004	Bricei037	396289	0.861397	4.9e-05	0.13211	0.006444	0	0	0	0	0	0.132135	0	0.006444	0.066068	0	0	0.13211	0	0.13211	0.135357	-0.003222	-508916	122	-1	0.809649	4.753248e-01,1.211061e-01,1.785566e-02,1.606530e-01,1.103437e-01,2.583216e-02,9.407276e-03,1.558459e-02,6.389277e-02	0.247073	0.314873	0.102632	-632864	5
Bricei034	Bricei042	444480	0.870103	0.000275	0.129622	0	0	0	0	0	0	0.129759	0	0	0.06488	0	0	0.129622	0	0.129622	0.129759	0	-553532	174	-1	0.908107	5.021508e-01,1.201021e-01,6.904698e-03,1.476242e-01,1.187185e-01,2.311465e-02,7.512149e-03,4.086348e-02,3.300936e-02	0.121437	0.342997	0.157931	-683297	5
Bricei015	Bricei039	438493	0.773051	0	0	0.05854	0.078284	0	0.090124	0	0	0.126307	0.090124	0.136824	0.084205	0.045062	0.039142	0	0	0	0.197679	-0.02927	-398788	66	-1	0.895875	6.426602e-01,7.093842e-02,6.079915e-03,1.216485e-01,3.505643e-02,2.326605e-02,1.021681e-02,2.287608e-02,6.725763e-02	0.464871	0.137462	0.007975	-560786	5
Bricei034	Bricei040	475695	0.893031	0.000777	0.106192	0	0	0	0	0	0	0.106581	0	0	0.05329	0	0	0.106192	0	0.106192	0.106581	0	-605925	242	-1	0.971881	4.726684e-01,1.502812e-01,9.310588e-03,1.442079e-01,1.069467e-01,3.567412e-02,3.258390e-03,1.712021e-02,6.053248e-02	0.117526	0.297196	0.145781	-750584	5
Bricei031	Bricei035	477730	0.735555	0.189674	6.1e-05	0	0	0.074711	0	0	0	0.094898	0.074711	0	0.047449	0	0	6.1e-05	0	6.1e-05	0.132253	0.037355	-544892	498	-1	0.976039	5.702824e-01,1.474201e-01,7.173508e-03,8.629351e-02,7.333640e-02,1.627488e-02,1.608231e-02,4.725891e-02,3.587801e-02	0.317111	0.228816	0.060427	-686990	5
Bricei031	Bricei039	481971	0.777733	0	0.018962	0.108311	4e-06	0	0.091828	0.002994	0.000167	0.088003	0.09499	0.111477	0.055564	0.046081	0.000169	0.021956	0.000167	0.022123	0.168111	-0.054156	-447824	518	-1	0.984703	6.487942e-01,6.512425e-02,1.017696e-02,1.068965e-01,4.183239e-02,2.763029e-02,1.615242e-02,2.518824e-02,5.820475e-02	0.629402	0.166551	-0.035093	-627095	5
Bricei015	Bricei023	430620	0.860783	0.00019	0.078467	0	0	0.06056	0	0	0	0.078562	0.06056	0	0.039281	0	0	0.078467	0	0.078467	0.108842	0.03028	-501257	138	-1	0.879789	5.129813e-01,1.955042e-01,1.197576e-02,7.604849e-02,8.268079e-02,2.030328e-02,1.294180e-02,2.154800e-02,6.601644e-02	0.301371	0.244385	0.068605	-651976	5
Bricei002	Bricei037	433005	0.926827	2.6e-05	0.073147	0	0	0	0	0	0	0.07316	0	0	0.03658	0	0	0.073147	0	0.073147	0.07316	0	-490771	82	-1	0.884662	5.416589e-01,1.441438e-01,2.126996e-02,9.983949e-02,8.123463e-02,2.369488e-02,6.459510e-03,2.111754e-02,6.058129e-02	0.34135	0.256645	0.057119	-649399	5
Bricei015	Bricei044	440919	0.860644	0.00136	0.035935	0.060449	0	0	0.040931	0.00068	1e-06	0.067315	0.041612	0.06113	0.038774	0.020467	1e-06	0.036616	1e-06	0.036617	0.108452	-0.030224	-453857	142	-1	0.900831	6.066851e-01,1.026946e-01,1.109954e-02,1.008394e-01,5.509629e-02,2.344648e-02,1.627510e-02,2.636085e-02,5.750263e-02	0.496851	0.196271	0.000955	-614208	5
Bricei002	Bricei039	439268	0.880215	0	0	0.032821	0.086963	0	0	0	0	0.065222	1e-06	0.119785	0.043482	0	0.043482	0	0	1e-06	0.103374	-0.016411	-400925	90	-1	0.897458	6.283636e-01,7.056968e-02,7.601282e-03,1.383483e-01,4.284173e-02,2.404227e-02,8.250089e-03,1.670734e-02,6.327572e-02	0.369998	0.161351	0.033216	-569724	5
Bricei039	Bricei044	481789	0.821943	0.00137	0	0.054954	0	0.04011	0.081622	0	1e-06	0.061902	0.121733	0.054955	0.041154	0.040812	1e-06	0	1e-06	1e-06	0.12984	-0.007422	-449055	110	-1	0.984332	6.348858e-01,1.250713e-01,1.102765e-02,7.491661e-02,4.054680e-02,1.756578e-02,1.192016e-02,2.080786e-02,6.325798e-02	0.565959	0.155168	-0.016744	-626928	5
Bricei008	Bricei039	456518	0.892801	0	0	0.01474	0.077747	0	0	0.014706	7e-06	0.058317	0.014713	0.107199	0.03888	7e-06	0.03888	0.014706	7e-06	0.014713	0.09983	-0.00737	-449322	118	-1	0.932701	6.165343e-01,7.617662e-02,1.370592e-02,1.457927e-01,4.548999e-02,1.892149e-02,8.575785e-03,1.239382e-02,6.240937e-02	0.489816	0.165078	0.002691	-601619	5
Bricei002	Bricei023	431120	0.961508	5e-05	0.038442	0	0	0	0	0	0	0.038466	0	0	0.019233	0	0	0.038442	0	0.038442	0.038467	0	-503900	70	-1	0.880811	5.069354e-01,1.865142e-01,1.393116e-02,8.967805e-02,9.081694e-02,2.378224e-02,5.172574e-03,2.427862e-02,5.889080e-02	0.210354	0.264497	0.103995	-657227	5
Bricei037	Bricei042	438493	0.94902	6e-06	0	0	0	0	0.050974	0	0	0.038234	0.050974	0	0.025489	0.025487	0	0	0	0	0.050977	0	-544786	90	-1	0.895875	4.963454e-01,1.368847e-01,8.775511e-03,1.554346e-01,7.788494e-02,1.799117e-02,6.371823e-03,6.433854e-02,3.597321e-02	0.194483	0.199809	0.089722	-679766	5
Bricei008	Bricei040	453124	0.943962	0.000831	0.036081	0	0	0.019126	0	0	1e-06	0.036497	0.019126	1e-06	0.018249	1e-06	1e-06	0.036081	1e-06	0.036082	0.04606	0.009563	-553392	214	-1	0.925767	5.030830e-01,1.859844e-01,1.841439e-02,1.058518e-01,7.665010e-02,2.666820e-02,9.582366e-03,1.415727e-02,5.960841e-02	0.365254	0.212528	0.042507	-696074	5
Bricei008	Bricei042	423587	0.95443	7e-05	0	0	0	0	0.045499	1e-06	0	0.034159	0.045501	1e-06	0.022767	0.02275	0	1e-06	0	1e-06	0.045535	0	-502289	118	-1	0.865421	5.280969e-01,1.683361e-01,8.940312e-03,1.229169e-01,6.909797e-02,1.885091e-02,7.441210e-03,4.097623e-02,3.534339e-02	0.237077	0.188041	0.074263	-627746	5
Bricei004	Bricei008	395655	0.96414	0	0	2e-06	0.035857	0	0	0	0	0.026893	0	0.035859	0.017929	0	0.017929	0	0	0	0.035858	-1e-06	-490911	46	-1	0.808353	4.764479e-01,1.314807e-01,7.428189e-03,2.183796e-01,5.687531e-02,2.063414e-02,1.245530e-02,2.015392e-02,5.614487e-02	0.349598	0.138541	0.033918	-604092	5
Bricei015	Bricei040	435507	0.932475	0.027093	0.000789	0	0	0.039642	0	0	0	0.014336	0.039642	0	0.007168	0	0	0.000789	0	0.00079	0.034157	0.019821	-504511	86	-1	0.889774	5.167104e-01,1.947294e-01,9.423500e-03,8.771845e-02,6.414593e-02,2.723952e-02,1.421562e-02,1.643142e-02,6.938580e-02	0.368521	0.183401	0.03712	-655279	5
Bricei004	Bricei035	398902	0.985852	3.2e-05	0.014116	0	0	0	0	0	0	0.014132	0	0	0.007066	0	0	0.014116	0	0.014116	0.014132	0	-513235	98	-1	0.814987	4.818853e-01,1.242009e-01,8.666289e-03,1.801971e-01,9.603361e-02,2.035588e-02,1.289790e-02,4.513389e-02,3.062908e-02	0.224548	0.245327	0.094145	-625406	5
Bricei042	Bricei044	446644	0.954536	3e-06	0	0.033101	0.012359	0	0	0	0	0.009271	0	0.04546	0.00618	0	0.00618	0	0	0	0.028911	-0.016551	-509352	78	-1	0.912528	5.405804e-01,1.039821e-01,1.159536e-02,1.651920e-01,6.582200e-02,4.967491e-02,1.408952e-02,1.748372e-02,3.157996e-02	0.390217	0.18182	0.030882	-663339	5
Bricei002	Bricei033	440342	0.996509	7.5e-05	0	0	0	0	0.003412	1e-06	3e-06	0.0026	0.003416	4e-06	0.001728	0.001709	3e-06	1e-06	3e-06	4e-06	0.003453	0	-482569	86	-1	0.899652	5.285664e-01,1.722071e-01,5.111936e-03,1.207766e-01,6.987978e-02,1.524043e-02,4.823524e-03,1.867185e-02,6.472242e-02	0.142179	0.207462	0.107164	-638124	5
Bricei033	Bricei039	480719	0.886715	0	0	0.112276	0.001009	0	0	0	0	0.000757	0	0.113285	0.000504	0	0.000504	0	0	0	0.057147	-0.056138	-477604	122	-1	0.982146	5.804077e-01,6.711197e-02,6.028470e-03,1.853786e-01,4.814663e-02,2.660182e-02,6.030550e-03,1.691841e-02,6.337590e-02	0.250464	0.156285	0.06125	-652574	5
Bricei015	Bricei031	440894	0.904277	1e-06	0	0.058714	4.9e-05	0.036958	0	1e-06	0	3.7e-05	0.036959	0.058764	2.5e-05	0	2.5e-05	1e-06	0	1e-06	0.047886	-0.010878	-456703	74	-1	0.90078	5.933059e-01,1.100060e-01,1.655727e-02,1.145944e-01,3.807945e-02,2.723557e-02,1.605601e-02,2.846262e-02,5.570273e-02	0.856454	0.121694	-0.076158	-625968	5
Bricei023	Bricei042	436775	1	0	0	0	0	0	0	0	0	2.2e-05	0	0	1.1e-05	0	0	2.1e-05	0	2.1e-05	2.2e-05	0	-555347	74	-555347	0.892365	4.695118e-01,1.269372e-01,3.933375e-03,1.807040e-01,9.518402e-02,2.496709e-02,7.859882e-03,5.726060e-02,3.364204e-02	0.1239	0.236975	0.123394	-690066	5
Bricei008	Bricei034	456122	0.98927	3.8e-05	0	0	0	0.010692	0	0	0	1.9e-05	0.010692	0	1e-05	0	0	0	0	0	0.005365	0.005346	-548658	106	-1	0.931892	5.175633e-01,1.778559e-01,1.170301e-02,1.128097e-01,7.277220e-02,2.404839e-02,6.875354e-03,3.178536e-02,4.458676e-02	0.255295	0.199333	0.072383	-688326	5
Bricei002	Bricei031	441859	0.942543	1.6e-05	0	0.057432	8e-06	0	0	0	0	1.4e-05	0	0.057441	8e-06	0	4e-06	0	0	0	0.028733	-0.028716	-455842	54	-1	0.902752	5.839872e-01,1.060044e-01,1.679269e-02,1.338300e-01,4.422225e-02,2.705841e-02,8.568344e-03,2.539724e-02,5.413944e-02	0.57349	0.139216	-0.017072	-626262	5
Bricei023	Bricei034	468359	1	0	0	0	0	0	0	0	0	1.3e-05	1e-06	1e-06	6e-06	0	0	1e-06	0	1e-06	1.4e-05	0	-608584	66	-608584	0.956893	4.325549e-01,1.567088e-01,8.732618e-03,1.913938e-01,9.028544e-02,2.197246e-02,8.147596e-03,3.976650e-02,5.043781e-02	0.186965	0.211579	0.095738	-763371	5
Bricei034	Bricei039	479156	0.889875	9e-06	0	0.110104	1.2e-05	0	0	0	0	1.3e-05	0	0.110116	8e-06	0	6e-06	0	0	0	0.055068	-0.055052	-501125	50	-1	0.978952	5.628251e-01,6.107406e-02,6.751455e-03,2.018737e-01,5.266969e-02,3.351309e-02,6.876675e-03,1.879346e-02,5.562280e-02	0.258747	0.160147	0.060423	-665786	5
Bricei035	Bricei042	441540	1	0	0	0	0	0	0	0	0	1e-05	0	0	5e-06	0	0	0	0	0	1e-05	0	-546201	62	-546201	0.9021	4.922136e-01,1.659080e-01,1.472347e-02,1.570594e-01,7.587761e-02,3.517235e-02,8.307288e-03,3.793088e-02,1.280745e-02	0.303525	0.181048	0.054426	-676832	5
Bricei040	Bricei042	441621	1	0	0	0	0	0	0	0	0	1e-05	0	0	5e-06	0	0	0	0	0	1.1e-05	0	-557672	62	-557672	0.902265	4.587984e-01,1.522573e-01,8.369167e-03,1.876519e-01,6.884410e-02,1.738821e-02,1.143967e-02,5.802487e-02,3.722649e-02	0.287735	0.158215	0.05285	-702868	5
Bricei040	Bricei044	478188	0.942345	1.4e-05	0	0.057641	0	0	0	0	0	7e-06	0	0.057641	4e-06	0	0	0	0	0	0.028827	-0.02882	-558830	62	-1	0.976975	5.116502e-01,9.691377e-02,1.108560e-02,1.962241e-01,6.127297e-02,1.719198e-02,1.520532e-02,2.696011e-02,6.349595e-02	0.429078	0.168526	0.018901	-724733	5
Bricei004	Bricei040	399004	1	0	0	0	0	0	0	0	0	6e-06	2e-06	2e-06	3e-06	0	0	2e-06	0	2e-06	7e-06	0	-525567	55	-525567	0.815196	4.239782e-01,1.765446e-01,1.409008e-02,1.857676e-01,7.841275e-02,3.232048e-02,8.744273e-03,2.062135e-02,5.952071e-02	0.291207	0.178988	0.057237	-655435	5
Bricei033	Bricei035	476235	1	0	0	0	0	0	0	0	0	6e-06	1e-06	1e-06	3e-06	1e-06	1e-06	1e-06	1e-06	1e-06	7e-06	0	-575501	55	-575501	0.972984	4.961227e-01,1.498126e-01,7.697880e-03,1.632954e-01,7.499659e-02,2.193245e-02,1.222926e-02,4.422816e-02,2.968492e-02	0.265707	0.187869	0.066399	-733288	5
Bricei002	Bricei044	441600	0.939503	5e-06	0	0.060486	0	0	0	4e-06	2e-06	5e-06	6e-06	0.060491	3e-06	2e-06	2e-06	4e-06	2e-06	6e-06	0.030252	-0.030243	-455573	35	-1	0.902222	5.797577e-01,1.139108e-01,1.243433e-02,1.335938e-01,5.059103e-02,2.155344e-02,1.293705e-02,1.888587e-02,5.633605e-02	0.501499	0.16147	-0.00039	-624378	5
Bricei031	Bricei033	483842	0.939251	9e-06	0	0	0	0.06074	0	0	0	5e-06	0.06074	0	2e-06	0	0	0	0	0	0.030375	0.03037	-537416	66	-1	0.988526	5.431897e-01,1.718185e-01,8.798327e-03,9.114959e-02,6.072024e-02,2.474982e-02,1.878712e-02,2.813728e-02,5.264942e-02	0.454304	0.1768	0.01269	-718942	5
Bricei004	Bricei023	394986	1	0	0	0	0	0	0	0	0	4e-06	2e-06	2e-06	3e-06	2e-06	2e-06	0	2e-06	2e-06	4e-06	0	-524390	55	-524390	0.806987	4.075106e-01,1.877003e-01,1.741074e-02,1.877408e-01,7.919268e-02,3.145175e-02,8.931962e-03,3.115047e-02,4.891059e-02	0.332641	0.170532	0.044443	-660340	5
Bricei035	Bricei040	472153	1	0	0	0	0	0	0	0	0	4e-06	3e-06	3e-06	3e-06	3e-06	3e-06	0	3e-06	3e-06	4e-06	0	-598700	59	-598700	0.964645	4.735944e-01,1.821189e-01,1.740961e-02,1.346915e-01,8.161973e-02,5.139224e-02,1.176314e-02,1.072534e-02,3.668514e-02	0.357423	0.199999	0.042928	-747843	5
Bricei008	Bricei031	459156	0.942353	0	0	0.044384	0	4e-06	0	0.013256	3e-06	3e-06	0.013264	0.057643	3e-06	3e-06	3e-06	0.013256	3e-06	0.013259	0.035453	-0.02219	-505191	114	-1	0.938091	5.743734e-01,1.074428e-01,2.484123e-02,1.372148e-01,4.724974e-02,2.560568e-02,1.182169e-02,2.324047e-02,4.821019e-02	0.775939	0.143109	-0.067206	-664227	5
Bricei023	Bricei031	471688	0.941287	0	0	0.058709	4e-06	0	0	0	0	3e-06	0	0.058713	2e-06	0	2e-06	0	0	0	0.029359	-0.029354	-558595	66	-1	0.963695	4.926858e-01,9.405794e-02,1.129772e-02,2.202791e-01,5.330430e-02,3.000712e-02,1.231110e-02,2.833865e-02,5.771824e-02	0.442907	0.134508	0.012699	-724624	5
Bricei031	Bricei034	481488	0.939749	0	0	0	0	0.060246	4e-06	0	0	3e-06	0.060251	0	2e-06	2e-06	0	0	0	0	0.030128	0.030123	-558704	42	-1	0.983717	5.098715e-01,2.049895e-01,9.520486e-03,1.063246e-01,4.126583e-02,2.866115e-02,1.523195e-02,4.113083e-02,4.300419e-02	0.599829	0.101675	-0.01777	-729250	5
Bricei031	Bricei040	478374	0.939281	5e-06	0	0	0	0.060713	1e-06	0	0	3e-06	0.060714	0	2e-06	0	0	0	0	0	0.03036	0.030357	-559461	70	-1	0.977355	5.161526e-01,1.960704e-01,1.258848e-02,9.034354e-02,5.459954e-02,3.087542e-02,1.330131e-02,2.385999e-02,6.220865e-02	0.474176	0.148757	0.006262	-726451	5
Bricei002	Bricei008	431521	0.987006	0	1e-06	0.012992	0	0	0	0	1e-06	2e-06	1e-06	0.012993	2e-06	1e-06	1e-06	1e-06	1e-06	2e-06	0.006498	-0.006496	-466713	74	-1	0.88163	5.552638e-01,1.441668e-01,8.242936e-03,1.409804e-01,4.340693e-02,2.044860e-02,1.377685e-02,1.951469e-02,5.419898e-02	0.507287	0.125045	-0.001536	-617594	5
Bricei002	Bricei035	435701	1	0	0	0	0	0	0	0	0	2e-06	1e-06	1e-06	1e-06	0	0	1e-06	0	1e-06	2e-06	0	-492287	66	-492287	0.89017	5.276945e-01,1.713721e-01,7.897618e-03,1.350054e-01,5.156518e-02,1.840023e-02,1.152855e-02,4.406462e-02,3.247181e-02	0.37673	0.132808	0.026936	-642617	5
Bricei004	Bricei033	403162	1	0	0	0	0	0	0	0	0	2e-06	1e-06	1e-06	1e-06	0	0	1e-06	0	1e-06	4e-06	0	-505494	54	-505494	0.823691	4.479886e-01,1.581721e-01,7.557756e-03,1.968241e-01,7.170567e-02,2.871302e-02,9.207217e-03,2.935296e-02,5.047847e-02	0.233803	0.166824	0.068603	-643699	5
Bricei033	Bricei044	483830	0.942964	3e-06	0	0.057032	0	0	0	0	0	2e-06	0	0.057032	1e-06	0	0	0	0	0	0.028518	-0.028516	-536338	66	-1	0.988502	5.377612e-01,1.034351e-01,1.275861e-02,1.725895e-01,6.368559e-02,2.363020e-02,1.210963e-02,1.873799e-02,5.529215e-02	0.390485	0.185531	0.031293	-715613	5
Bricei034	Bricei035	475278	1	0	0	0	0	0	0	0	0	2e-06	2e-06	2e-06	1e-06	1e-06	1e-06	2e-06	1e-06	2e-06	4e-06	0	-598044	42	-598045	0.971029	4.634782e-01,1.619726e-01,6.362592e-03,1.956518e-01,6.557636e-02,2.610262e-02,1.353734e-02,4.055311e-02,2.676539e-02	0.303462	0.147635	0.046408	-742185	5
Bricei002	Bricei015	408989	0.960602	0	1e-06	0.039397	0	0	0	0	0	1e-06	0	0.039397	1e-06	0	0	1e-06	0	1e-06	0.0197	-0.019698	-416778	62	-1	0.835596	5.740154e-01,1.200448e-01,1.441848e-02,1.414121e-01,3.881522e-02,2.309109e-02,7.596781e-03,1.882936e-02,6.177672e-02	0.567181	0.119287	-0.013688	-575794	5
Bricei002	Bricei034	438837	1	0	0	0	0	0	0	0	0	1e-06	4e-06	1e-06	1e-06	0	0	1e-06	0	1e-06	4e-06	2e-06	-500955	46	-500955	0.896577	5.051078e-01,1.910527e-01,1.040250e-02,1.252128e-01,5.937284e-02,2.064548e-02,6.856760e-03,3.260208e-02,4.874703e-02	0.290693	0.153509	0.050904	-662505	5
Bricei002	Bricei040	436166	1	0	0	0	0	0	0	0	0	1e-06	1.3e-05	2e-06	1e-06	1e-06	1e-06	1e-06	1e-06	2e-06	7e-06	6e-06	-504865	51	-504865	0.89112	4.814933e-01,2.104978e-01,1.477878e-02,1.297969e-01,5.173718e-02,2.354379e-02,8.485301e-03,1.398550e-02,6.568141e-02	0.449659	0.128992	0.010823	-666349	5
Bricei004	Bricei034	401594	1	0	0	0	0	0	0	0	0	1e-06	0	0	1e-06	0	0	0	0	0	1e-06	0	-523601	50	-523602	0.820487	4.261842e-01,1.767955e-01,1.124270e-02,1.984467e-01,7.127099e-02,2.710200e-02,1.087168e-02,3.578490e-02,4.230143e-02	0.310286	0.154855	0.046571	-654350	5
Bricei004	Bricei042	377124	1	0	0	0	0	0	0	0	0	1e-06	0	0	0	0	0	0	0	0	1e-06	0	-482684	50	-482684	0.770493	4.370737e-01,1.661363e-01,8.973176e-03,2.195405e-01,6.062197e-02,1.898315e-02,7.997370e-03,4.604321e-02,3.463052e-02	0.279941	0.129624	0.046649	-594766	5
Bricei004	Bricei044	404139	0.939404	2e-06	0	0.060594	0	0	0	0	0	1e-06	0	0.060595	1e-06	0	0	0	0	0	0.030298	-0.030297	-481560	54	-1	0.825687	4.996523e-01,1.019055e-01,1.243632e-02,2.061098e-01,6.170154e-02,2.923004e-02,1.833280e-02,1.984961e-02,5.078203e-02	0.498677	0.15908	0.00034	-621187	5
Bricei023	Bricei033	470253	1	0	0	0	0	0	0	0	0	1e-06	1e-06	1e-06	1e-06	1e-06	1e-06	0	1e-06	1e-06	2e-06	0	-586426	54	-586426	0.960763	4.414326e-01,1.498002e-01,6.953704e-03,1.978552e-01,8.106275e-02,2.440388e-02,1.469847e-02,2.879301e-02,5.500018e-02	0.267104	0.191862	0.067069	-761087	5
Bricei023	Bricei040	465436	1	0	0	0	0	0	0	0	0	1e-06	1e-06	2e-06	1e-06	0	0	0	0	1e-06	2e-06	0	-609339	46	-609339	0.950921	3.990022e-01,1.883975e-01,1.108853e-02,2.118379e-01,6.198704e-02,2.949922e-02,9.264432e-03,2.366813e-02,6.525494e-02	0.328342	0.130842	0.036858	-766177	5
Bricei031	Bricei037	475018	0.939713	0	0	0	0	0.056366	0	0.003921	0	1e-06	0.060287	0.003922	1e-06	0	1e-06	0.003921	0	0.003922	0.032105	0.028183	-549338	142	-1	0.970498	5.263590e-01,1.721682e-01,2.580744e-02,9.363645e-02,5.637471e-02,2.627900e-02,2.343280e-02,2.194443e-02,5.399795e-02	0.873446	0.155188	-0.09866	-733411	5
Bricei037	Bricei039	472841	0.887335	2e-06	0	0.112659	0	0	0	4e-06	0	1e-06	4e-06	0.112663	0	0	0	4e-06	0	4e-06	0.056334	-0.05633	-491688	42	-1	0.96605	5.698469e-01,6.284565e-02,1.044114e-02,1.812026e-01,4.800345e-02,2.145753e-02,2.119317e-02,2.095842e-02,6.405113e-02	0.659001	0.150908	-0.039912	-670690	5
Bricei039	Bricei042	444828	0.873001	0	0	0	0	0.126995	1e-06	3e-06	0	1e-06	0.126999	3e-06	1e-06	1e-06	0	3e-06	0	3e-06	0.063502	0.063497	-453308	46	-1	0.908818	5.795229e-01,1.854155e-01,9.028209e-03,7.013947e-02,4.348872e-02,1.538797e-02,7.598443e-03,5.066902e-02,3.874981e-02	0.382321	0.128574	0.025051	-610406	5
Bricei002	Bricei004	384234	1	0	0	0	0	0	0	0	0	0	4e-06	0	0	0	0	0	0	0	2e-06	2e-06	-449751	46	-449751	0.785019	4.881947e-01,2.083002e-01,1.307016e-02,1.196146e-01,5.927378e-02,2.268930e-02,8.671799e-03,2.771748e-02,5.246803e-02	0.366806	0.148161	0.031779	-590227	5
Bricei004	Bricei015	377012	0.961395	0	0	0.038604	0	0	0	0	0	0	0	0.038605	0	0	0	0	0	0	0.019303	-0.019302	-445608	94	-1	0.770264	4.959285e-01,1.035909e-01,1.374492e-02,2.133858e-01,5.421578e-02,3.078682e-02,1.221447e-02,1.989592e-02,5.623694e-02	0.478816	0.137737	0.004825	-576829	5
Bricei004	Bricei031	404187	0.940591	0	0	0.059409	0	0	0	0	0	0	0	0.059409	0	0	0	0	0	0	0.029705	-0.029705	-481476	82	-1	0.825785	5.069708e-01,8.412690e-02,2.265041e-02,2.055806e-01,6.278529e-02,2.886288e-02,1.236309e-02,2.866248e-02,4.799759e-02	0.55767	0.164253	-0.015317	-623107	5
Bricei004	Bricei039	401776	0.896606	0	0	0.103394	0	0	0	0	0	0	0	0.103394	0	0	0	0	0	0	0.051697	-0.051697	-432820	50	-1	0.820859	5.335261e-01,7.238113e-02,7.397157e-03,2.269324e-01,4.171728e-02,2.891163e-02,1.032665e-02,1.815688e-02,6.065071e-02	0.424855	0.114575	0.014587	-571757	5
Bricei008	Bricei015	424314	0.96387	0	0	0.006121	0	0	0	0.030008	0	0	0.030008	0.03613	0	0	0	0.030008	0	0.030008	0.033069	-0.003061	-461939	78	-1	0.866906	5.801105e-01,1.058744e-01,2.089019e-02,1.315441e-01,5.578416e-02,2.273081e-02,9.184236e-03,1.810216e-02,5.577945e-02	0.539121	0.180926	-0.011197	-604643	5
Bricei008	Bricei023	447648	0.990391	0	0	0	0	0.009609	0	0	0	0	0.009609	0	0	0	0	0	0	0	0.004804	0.004804	-554365	106	-1	0.914579	4.534858e-01,2.335540e-01,1.961586e-02,1.364398e-01,4.645168e-02,2.719771e-02,8.669758e-03,2.394962e-02,5.063577e-02	0.608926	0.103358	-0.019686	-702526	5
Bricei008	Bricei033	457762	0.988912	0	0	0	0	0.011088	0	0	0	0	0.011088	0	0	0	0	0	0	0	0.005544	0.005544	-530529	90	-1	0.935243	5.018874e-01,1.907039e-01,1.392645e-02,1.435943e-01,4.740236e-02,1.913221e-02,9.214395e-03,2.205950e-02,5.207946e-02	0.488179	0.118913	0.002383	-687395	5
Bricei008	Bricei035	452854	0.98972	0	0	0	0	0.01028	0	0	0	0	0.01028	0	0	0	0	0	0	0	0.00514	0.00514	-542569	98	-1	0.925215	5.281526e-01,1.632314e-01,1.546635e-02,1.285094e-01,6.585125e-02,1.581304e-02,1.472439e-02,4.106401e-02,2.718757e-02	0.458469	0.173838	0.011388	-677975	5
Bricei008	Bricei037	450170	0.988934	0	0	1e-06	0	0.011065	0	0	0	0	0.011065	1e-06	0	0	0	0	0	0	0.005533	0.005532	-543634	82	-1	0.919732	4.868139e-01,1.906769e-01,2.940667e-02,1.469001e-01,3.970944e-02,2.322012e-02,1.108248e-02,1.901948e-02,5.317102e-02	1.01964	0.094478	-0.089864	-697153	5
Bricei008	Bricei044	459108	0.92922	0	0	0.059448	0	0.011322	0	1e-05	0	0	0.011332	0.059458	0	0	0	1e-05	0	1e-05	0.035395	-0.024063	-504431	106	-1	0.937993	5.634469e-01,1.239469e-01,1.950739e-02,1.454081e-01,4.339066e-02,2.110614e-02,1.470678e-02,1.827892e-02,5.020823e-02	0.788515	0.12652	-0.063303	-662118	5
Bricei015	Bricei033	439684	0.963984	0	0	0	0	0.036016	0	0	0	0	0.036016	0	0	0	0	0	0	0	0.018008	0.018008	-480249	70	-1	0.898308	5.427830e-01,1.712957e-01,6.079366e-03,9.959425e-02,6.228792e-02,1.775821e-02,1.444674e-02,2.350097e-02,6.225380e-02	0.329536	0.187233	0.048625	-642531	5
Bricei015	Bricei034	438188	0.964828	0	0	0	0	0.035172	0	0	0	0	0.035172	0	0	0	0	0	0	0	0.017586	0.017586	-502449	54	-1	0.895251	5.155413e-01,1.974039e-01,7.259441e-03,1.060367e-01,5.035282e-02,2.335299e-02,1.251518e-02,3.723744e-02,5.030033e-02	0.392721	0.131194	0.023247	-657948	5
Bricei015	Bricei035	435260	0.964112	0	0	0	0	0.035888	0	0	0	0	0.035888	0	0	0	0	0	0	0	0.017944	0.017944	-492386	70	-1	0.889269	5.428158e-01,1.709622e-01,6.908514e-03,1.098700e-01,4.910628e-02,2.039930e-02,2.011671e-02,4.770023e-02,3.212103e-02	0.550342	0.130617	-0.011057	-640788	5
Bricei015	Bricei037	432756	0.963339	0	0	0	0	0.036659	0	2e-06	0	0	0.03666	2e-06	0	0	0	2e-06	0	2e-06	0.018331	0.018329	-489975	86	-1	0.884153	5.202747e-01,1.804527e-01,2.096100e-02,1.134381e-01,4.393007e-02,2.094252e-02,1.569245e-02,2.079694e-02,6.351154e-02	0.834359	0.118002	-0.069368	-656020	5
Bricei015	Bricei042	411032	0.963578	0	0	0	0	0.036422	0	0	0	0	0.036422	0	0	0	0	0	0	0	0.018211	0.018211	-461158	82	-1	0.83977	5.365373e-01,1.771517e-01,8.237801e-03,1.080767e-01,4.821279e-02,2.128788e-02,1.477987e-02,5.332188e-02,3.239407e-02	0.477418	0.125929	0.004772	-607710	5
Bricei023	Bricei035	465024	1	0	0	0	0	0	0	0	0	0	0	0	0	0	0	0	0	0	0	0	-596294	66	-596294	0.950079	4.546712e-01,1.377241e-01,6.412572e-03,2.016326e-01,8.197211e-02,1.944631e-02,1.678193e-02,4.793516e-02,3.342408e-02	0.282956	0.190663	0.062352	-742239	5
Bricei023	Bricei039	469121	0.879224	0	0	0.120776	0	0	0	0	0	0	0	0.120776	0	0	0	0	0	0	0.060388	-0.060388	-500636	46	-1	0.95845	5.338687e-01,5.686166e-02,7.848721e-03,2.237163e-01,5.113606e-02,2.800344e-02,1.585518e-02,2.232047e-02,6.038954e-02	0.463546	0.144205	0.008607	-677117	5
Bricei023	Bricei044	471223	0.943172	0	0	0.056828	0	0	0	0	0	0	0	0.056828	0	0	0	0	0	0	0.028414	-0.028414	-559032	82	-1	0.962745	4.818716e-01,1.044346e-01,1.117093e-02,2.210121e-01,5.512464e-02,2.792733e-02,1.957672e-02,2.608744e-02,5.279454e-02	0.557784	0.134382	-0.013009	-734484	5
Bricei031	Bricei042	447055	0.939527	0	0	1e-06	0	0.06047	0	2e-06	0	0	0.060472	3e-06	0	0	0	2e-06	0	2e-06	0.030237	0.030235	-508866	58	-1	0.913367	5.291832e-01,1.858742e-01,9.529029e-03,1.120779e-01,4.757356e-02,1.613895e-02,1.548132e-02,4.681303e-02,3.732874e-02	0.525719	0.123275	-0.005366	-662201	5
Bricei033	Bricei037	473627	1	0	0	0	0	0	0	0	0	0	0	2.4e-05	0	0	0	0	0	0	1.2e-05	-1.2e-05	-577346	86	-577346	0.967656	4.506690e-01,1.810686e-01,2.202577e-02,1.847171e-01,4.914416e-02,2.611549e-02,7.873284e-03,2.038102e-02,5.800556e-02	0.608395	0.11114	-0.020867	-753323	5
Bricei033	Bricei042	445777	1	0	0	0	0	0	0	0	0	0	0	0	0	0	0	0	0	0	0	0	-534892	70	-534892	0.910756	4.626147e-01,1.806172e-01,1.160894e-02,1.849826e-01,5.443753e-02,1.860796e-02,8.995529e-03,4.509654e-02,3.303894e-02	0.378498	0.120997	0.02458	-694068	5
Bricei034	Bricei037	472337	1	0	0	0	0	0	0	0	0	0	0	6e-06	0	0	0	0	0	0	3e-06	-3e-06	-600286	94	-600286	0.96502	4.450869e-01,1.610333e-01,2.468576e-02,1.863225e-01,6.601854e-02,3.591715e-02,1.179031e-02,2.376058e-02,4.538497e-02	0.552513	0.148855	-0.012862	-774295	5
Bricei034	Bricei044	481331	0.944218	0	0	0.055782	0	0	0	0	0	0	0	0.055782	0	0	0	0	0	0	0.027891	-0.027891	-558771	82	-1	0.983396	5.007240e-01,1.172520e-01,1.300976e-02,2.097787e-01,4.712142e-02,3.095998e-02,1.163233e-02,2.176673e-02,4.775508e-02	0.522949	0.116522	-0.004563	-728587	5
Bricei035	Bricei037	468873	1	0	0	0	0	0	0	0	0	0	0	2e-06	0	0	0	0	0	0	1e-06	-1e-06	-588135	66	-588136	0.957943	4.835446e-01,1.607557e-01,2.745520e-02,1.508980e-01,7.697820e-02,4.126277e-02,9.439656e-03,1.267721e-02,3.698869e-02	0.47929	0.191256	0.006137	-740604	5
Bricei035	Bricei039	475486	0.888571	0	0	0.111427	0	0	0	2e-06	0	0	2e-06	0.111429	0	0	0	2e-06	0	2e-06	0.055715	-0.055714	-489630	46	-1	0.971454	5.824020e-01,7.591180e-02,1.343468e-02,1.805037e-01,4.443874e-02,4.399709e-02,9.213731e-03,1.183841e-02,3.825980e-02	0.509655	0.132693	-0.002139	-653242	5
Bricei037	Bricei040	469344	1	0	0	0	0	0	0	0	0	0	3e-06	0	0	0	0	0	0	0	2e-06	2e-06	-600842	82	-600842	0.958906	4.147576e-01,2.129909e-01,1.556215e-02,1.808460e-01,4.462399e-02,2.535241e-02,2.377574e-02,1.732631e-02,6.476486e-02	0.881541	0.093777	-0.064766	-768225	5
Bricei037	Bricei044	474969	0.943858	0	0	0.056117	0	2.5e-05	0	0	0	0	2.5e-05	0.056117	0	0	0	0	0	0	0.028071	-0.028046	-548803	75	-1	0.970398	5.098333e-01,1.216795e-01,1.217132e-02,1.848479e-01,4.187221e-02,2.358891e-02,2.794077e-02,2.225198e-02,5.581417e-02	0.957965	0.106686	-0.087941	-727862	5
Bricei039	Bricei040	476054	0.886847	0	0	2e-06	0	0.11315	0	1e-06	0	0	0.113151	3e-06	0	0	0	1e-06	0	1e-06	0.056577	0.056574	-502088	38	-1	0.972615	5.491646e-01,2.086654e-01,1.453407e-02,6.127036e-02,5.042495e-02,2.003344e-02,8.446521e-03,1.619354e-02,7.126713e-02	0.455738	0.153201	0.010967	-672676	5
